# Supplementary material for: NIEND: neuronal image enhancement through noise disentanglement
Source: Bioinformatics. 2024 Mar 26;40(4):btae158. doi: 10.1093/bioinformatics/btae158 (PMC11650625; doi:10.1093/bioinformatics/btae158)
Supplement: btae158_Supplementary_Data [file btae158_supplementary_data.zip]

Archive with 11 entries (11 files):
- S6.png
- S3.png
- S4.png
- Supplementary_Table_S3.xlsx
- S2.png
- S9.png
- S5.png
- S1.png
- S7.png
- S8.png
- Supplementary_Materials_R1_0126.pdf
