# Supplementary material for: NIEND: neuronal image enhancement through noise disentanglement
Source: Bioinformatics. 2024 Mar 26;40(4):btae158. doi: 10.1093/bioinformatics/btae158 (PMC11650625; doi:10.1093/bioinformatics/btae158)
Supplement: btae158_Supplementary_Data [file btae158_supplementary_data.zip › Supplementary_Table_S3.xlsx]

## Sheet: neuron_metadata
gold_standard	brain_id	soma_x	soma_y	soma_z	sparse
18455_00041	18455	31545	10774	5058	1
18464_00010	18464	9476	10896	3775	1
18867_4922_x30354_y7405	18867	30311	7390	4918	0
18465_00309	18465	27246	18833	5191	1
18454_00143	18454	23446	11213	6469	0
18453_3945_x11262_y6434	18453	11251	6420	3930	1
18868_2621_x11765_y8944	18868	11747	8933	2614	1
17302_00031	17302	18680	17505	2936	1
18458_00488	18458	28691	15301	3585	1
18454_00166	18454	24345	12497	5582	0
17787_00019	17787	29848	10948	4292	1
18457_00027	18457	11888	11124	5667	0
17302_00033	17302	18576	20014	2332	1
18867_6014_x17935_y4434	18867	17910	4428	5990	0
18869_4571_x10055_y8359	18869	10048	8349	4579	0
18453_6181_x10238_y3690	18453	10248	3680	6176	0
18464_00191	18464	8564	10892	7064	0
18462_00061	18462	20947	9928	6004	0
18455_00045	18455	28318	9910	6218	0
18867_4052顒y8712	18867	9846	8708	4042	1
18465_00054	18465	12365	7229	5403	1
18455_00123	18455	14488	12048	5366	0
18454_00154	18454	22551	12083	5629	0
18864_2086⤃y21496	18864	2909	21493	2084	0
17787_00050	17787	29769	15323	4224	1
18454_00061	18454	10719	10089	5902	0
18457_00203	18457	27783	13176	5551	0
18457_00034	18457	26517	10344	3436	1
18864_00021	18864	4095	7977	4307	0
18457_00194	18457	27203	12577	5647	0
17781_5894_x11460_y10079	17781	11449	10055	5893	0
18867_5319_x14289_y4114	18867	14289	4114	5319	1
18455_00220	18455	29693	15922	4400	1
17302_00046	17302	22121	18606	3700	1
18867_5082_x26232_y14941	18867	26226	14926	5069	1
18867_3807鄰y11820	18867	9121	11814	3799	1
17109_6301䝖y24516	17109	4758	24528	6360	0
18465_00229	18465	10553	13300	5699	0
18457_00089	18457	11842	12737	5455	0
18453_3225_x17398_y19713	18453	17398	19712	3225	1
18455_00143	18455	13129	11870	5832	0
18455_00133	18455	19356	14750	5244	0
18454_00159	18454	23971	12311	5893	0
17302_00057	17302	22642	21834	2768	0
18455_00033	18455	28597	10430	3588	0
18454_00136	18454	22270	11484	5876	0
17543_5334偦y20381	17543	5067	20379	5328	0
18457_00064	18457	26099	11441	5570	0
18047_4458_x18853_y10785	18047	18858	10786	4455	1
18867_4533_x14227_y15937	18867	14236	15944	4529	1
18464_00042	18464	9221	12594	5652	0
18452_4126_x15225_y20986	18452	15214	21003	4130	1
191812_3163扤y21524	191812	6255	21516	3158	1
18458_00542	18458	27729	13203	5303	0
18864_00023	18864	4115	6961	4864	0
17781_3668鑓y17266	17781	9439	17307	3662	0
17302_00116	17302	16573	39214	4744	1
18458_00150	18458	15674	11142	5691	1
236174_3729_x15151_y26698	236174	15156	26697	3782	0
18463_00032	18463	10837	8852	6705	1
18465_00312	18465	26809	11673	6741	0
17302_00059	17302	21571	23448	2366	1
18454_00054	18454	15963	13033	5369	0
18454_00161	18454	21893	12644	5867	0
18864_5099捨y29941	18864	6411	29958	5120	1
17545_00045	17545	20179	13883	3689	0
18047_7769_x31046_y13195	18047	31043	13190	7767	1
18454_00155	18454	22570	12011	5740	0
18454_00176	18454	16444	13233	5320	0
17543_4868朧y21047	17543	6729	21046	4866	0
18455_00023	18455	15125	11194	5545	1
18458_00584	18458	28215	15146	5429	0
18453_6477_x30376_y5078	18453	30375	5069	6470	0
18454_01132	18454	10920	13340	5638	0
18867_7172_x22280_y4802	18867	22274	4797	7167	1
17545_00146	17545	23923	36782	3521	1
pre_18864_00059	18864	3804	11109	3833	1
17545_00047	17545	22249	14545	3344	1
18464_00193	18464	9577	9988	6562	0
18453_6675衶y4461	18453	8869	4455	6658	0
18454_01032	18454	9491	11441	5840	0
17302_00014	17302	19230	16207	2908	1
18454_01104	18454	24369	10012	6172	0
18464_00127	18464	10596	14245	5483	0
18457_00129	18457	12419	12406	5487	0
18868_3931_x26823_y7496	18868	26815	7488	3924	0
18464_00143	18464	23214	13878	5162	0
18458_00565	18458	28747	14154	5426	0
18864_6956腔y30811	18864	8153	30811	6956	1
18457_00077	18457	9142	14711	4441	0
18454_00096	18454	18763	11319	4929	0
18465_00001	18465	7656	9722	5019	1
18455_00153	18455	13420	14174	5536	0
18463_00019	18463	9814	8998	3924	0
18868_2584_x14386_y13639	18868	14385	13639	2584	1
18453_3810_x16082_y20891	18453	16082	20891	3810	0
18458_00242	18458	29647	11014	5790	0
18462_00027	18462	9971	10460	5553	1
18867_5287_x32054_y8614	18867	32050	8599	5283	0
18454_01103	18454	24368	10226	5891	0
182725_2390襄y12077	182725	8943	12066	2383	1
18868_5686颇y5415	18868	9876	5402	5683	0
18463_00067	18463	21008	10045	5800	1
18463_00001	18463	22006	8278	6282	0
18864_2520⤓y22642	18864	2915	22636	2509	1
18454_01105	18454	24721	10204	6011	0
18463_00020	18463	10040	9340	3956	0
18464_00031	18464	9608	9686	6231	0
17302_00096	17302	14956	42174	2595	0
17545_00126	17545	21360	38692	3654	0
18454_00080	18454	22347	6802	3942	1
18864_4420䍷y8261	18864	4368	8262	4402	0
18464_00183	18464	24048	13519	5266	0
18869_4302_x23433_y9053	18869	23433	9053	4302	1
18465_00082	18465	10410	12948	5541	0
18463_00055	18463	20585	9083	5707	1
18457_00031	18457	23836	9498	3936	1
18465_00209	18465	13884	18216	2675	1
18454_00140	18454	23436	11379	5864	0
18868_5723瀱y7203	18868	7018	7189	5721	1
18864_00002	18864	6056	4262	5148	0
18455_00142	18455	13436	12196	5638	1
18453_4693_x33039_y11636	18453	33023	11627	4665	1
18461_3220疖y9465	18461	7595	9465	3220	1
17545_00057	17545	18924	20091	5076	1
18465_00044	18465	9585	11469	4306	0
236174_5738_x11712_y6818	236174	11712	6820	5734	1
18465_00303	18465	25046	13987	5815	1
191812_5221逨y25900	191812	9010	25892	5219	0
18454_00170	18454	25427	10699	7140	1
18454_01081	18454	23997	9733	6083	0
17543_3828怣y17044	17543	6024	17042	3824	0
18454_00090	18454	25342	9656	3594	1
18458_00241	18458	29763	10470	5690	0
18453_7309呂y9199	18453	5429	9191	7301	0
pre_18465_00373	18465	10297	8120	6465	1
18453_3935_x22928_y21885	18453	22928	21884	3935	0
18458_00280	18458	28438	12297	5646	0
18457_00074	18457	27244	11319	6328	0
17302_00048	17302	20798	20046	4964	0
18455_00019	18455	12217	11518	5495	0
17545_00168	17545	23565	35696	5425	1
18864_00029	18864	9931	4318	3423	1
18464_00052	18464	9066	12369	5930	0
18458_00375	18458	18510	14776	4943	1
18458_00125	18458	13425	11726	5822	0
18453_6229_x34471_y10482	18453	34461	10472	6222	1
18465_00235	18465	10484	14355	5224	0
18455_00132	18455	18855	14816	5094	1
17545_00092	17545	22816	15800	5960	0
18465_00246	18465	9742	18177	5235	1
17302_00078	17302	16319	39875	4756	1
18462_00035	18462	19451	9138	3538	0
17302_00006	17302	17114	15565	3168	0
18455_00224	18455	31096	13276	4028	0
18454_01112	18454	25336	9928	5915	0
191801_4228_x15043_y11097	191801	15030	11091	4231	1
18453_5535_x29214_y5045	18453	29206	5037	5516	0
18453_6500_x34303_y12884	18453	34303	12884	6500	1
18869_4662_x10221_y8547	18869	10212	8534	4667	0
17302_00110	17302	18816	39212	2416	1
18867_4826_x11914_y16564	18867	11914	16564	4826	0
18869_5418_x23277_y4971	18869	23273	4969	5413	1
18465_00030	18465	9022	9409	4251	1
17302_00098	17302	16174	42325	2712	0
18455_00147	18455	13683	13070	5462	0
18454_00131	18454	21356	12300	5813	0
18868_3853_x29683_y10294	18868	29664	10271	3849	1
182724_4785倂y11122	182724	4985	11131	4788	1
18869_3751塨y6832	18869	5857	6817	3748	0
pre_18864_00016	18864	3285	24627	4763	0
18463_00004	18463	11624	6518	4656	1
18464_00196	18464	21900	10258	5509	1
18868_4132_x11881_y6094	18868	11869	6686	4123	1
18869_4848_x18620_y8132	18869	18612	8119	4842	1
18453_3471_x28224_y8289	18453	28226	8288	3468	1
18867_4926_x25796_y14504	18867	25773	14460	4912	1
18868_3009_x28076_y11485	18868	28055	11484	3000	1
182724_2525蒃y21088	182724	8481	21088	2522	0
18867_7123_x11808_y5131	18867	11799	5123	7109	1
18864_6734䢙y27447	18864	4897	27441	6721	1
17782_3352_x11384_y16404	17782	11389	16407	3356	0
17302_00011	17302	17695	15518	3218	0
18867_4776_x28359_y6621	18867	28363	6627	4772	0
18457_00116	18457	12515	19302	3962	1
18454_00142	18454	24004	10888	6365	0
18465_00109	18465	26058	10885	5434	0
191807_5062搄y23808	191807	6385	23795	5059	1
pre_18458_00369	18458	26100	8364	5642	0
18458_00353	18458	12064	15356	3988	1
18464_00197	18464	22289	10401	5442	0
17545_00113	17545	26083	33195	2970	1
17781_6287舰y11645	17781	8228	11629	6295	0
17781_6643_x22317_y12822	17781	22290	12819	6642	0
18869_5150褳y7652	18869	8933	7658	5146	0
18453_6053耲y5933	18453	8025	5929	6048	1
18867_6413_x20950_y6015	18867	20939	6008	6408	1
18867_5654_x12080_y5724	18867	12069	5718	5638	1
18458_00548	18458	27019	14180	5350	0
210254_2226_x16029_y23953	15257	15980	23897	2214	0
17543_3308_x10077_y3766	17543	10077	3764	3307	0
18869_4520_x23555_y8194	18869	23547	8188	4514	1
pre_17543_01274	17543	12266	18691	2282	0
18454_00049	18454	14528	10688	3118	0
18458_00437	18458	13899	14076	5239	0
17302_00085	17302	13811	42025	3130	1
18465_00056	18465	10822	10776	5380	0
18457_00055	18457	26143	10942	5625	0
191812_2978礃y22705	191812	7893	22704	2972	1
182724_2333炁y21185	182724	7081	21185	2333	1
18464_00141	18464	25463	14764	3609	1
18868_3453_x28753_y10380	18868	28715	10339	3446	0
18454_00068	18454	10361	12462	5566	0
17109_6401癁y3978	17109	7808	4104	6501	0
17545_00136	17545	21497	38754	3601	0
18457_00111	18457	14705	14370	4897	1
18465_00238	18465	10557	14070	5707	0
18868_3871_x26350_y7564	18868	26338	7563	3867	0
18457_00146	18457	26385	12448	5320	0
18453_3186_x12745_y7108	18453	12743	7107	3180	1
18454_00141	18454	23379	11476	6144	0
18454_01018	18454	12801	12627	5488	0
18458_00239	18458	28515	10767	5733	0
18867_3994_x27846_y7437	18867	27813	7432	3983	1
18457_00007	18457	14011	10702	3541	1
18458_00443	18458	14404	13805	5292	0
18869_7472_x16444_y11009	18869	16444	11009	7472	1
191801_3966_x14363_y10542	191801	14361	10535	3958	1
236174_2669_x10674_y13239	236174	10683	13250	2648	1
18868_6196_x17668_y4955	18868	17661	4943	6190	1
18465_00035	18465	13216	10693	2947	1
18453_2884_x12998_y7285	18453	12990	7273	2878	0
182724_2997堡y12613	182724	5816	12605	2995	1
18455_00127	18455	20259	14111	4845	1
pre_18864_00084	18864	4193	9329	4745	1
18867_6007_x18415_y4843	18867	18361	4790	5982	0
18869_4282_x22276_y6457	18869	22265	6452	4279	1
17302_00052	17302	18013	20947	5692	1
pre_18864_00079	18864	4125	25705	5589	0
18869_4371_x21382_y5522	18869	21375	5515	4368	1
17302_00037	17302	18771	19444	4764	1
18869_4550_x17965_y4177	18869	17958	4176	4551	1
18869_4722_x18329_y4110	18869	18329	4110	4722	1
pre_18864_00060	18864	3815	25803	5809	1
18458_00374	18458	16468	15624	5056	1
191812_5586䡵y23378	191812	4870	23374	5573	1
18455_00122	18455	13726	11944	5424	0
18455_00148	18455	14001	13011	5486	0
182725_2241鄓y11193	182725	9097	11178	2230	1
18458_00461	18458	15357	14215	5259	0
18458_00541	18458	27193	13139	5481	0
18868_2559_x15436_y13207	18868	15441	13171	2559	1
18453_5343_x23330_y3366	18453	23324	3361	5336	1
18457_00170	18457	22718	15409	3118	0
17543_3471_x12087_y3637	17543	12081	3632	3468	0
17545_00165	17545	21457	36419	6354	0
18454_01006	18454	9897	12414	5466	0
18454_01098	18454	24065	10243	5844	0
18454_00059	18454	10284	9744	6392	0
pre_18465_00371	18465	10282	8563	6424	0
18454_00129	18454	24936	8579	6246	0
18453_4540_x32498_y9442	18453	32489	9438	4527	1
18869_3480慨y6983	18869	6167	6978	3481	0
18458_00502	18458	22889	18865	3038	0
18868_2601_x23273_y17306	18868	23272	17293	2599	1
18463_00068	18463	20195	10354	5874	0
18455_00181	18455	28188	13861	3254	1
18455_00255	18455	26823	11750	5645	0
18454_00058	18454	17352	12852	5305	0
18455_5472_x13482_y11733	18455	13464	11722	5472	0
18453_2428_x13810_y8197	18453	13801	8187	2426	1
18455_00199	18455	25393	12819	5388	1
236174_7077_x14579_y30892	236174	14578	30905	7055	1
18465_00348	18465	27033	13577	5646	1
17781_6627_x22762_y14486	17781	22774	14502	6628	0
17781_6881_x22248_y12698	17781	22243	12701	6876	0
17781_4710_x13766_y10574	17781	13740	10571	4709	0
18461_7132挸y3287	18461	6342	3280	7131	1
18868_2924_x10668_y9719	18868	10655	9710	2919	1
18457_00090	18457	12954	12813	5408	0
210254_4485_x16442_y16836	15257	16445	16836	4489	0
18453_5667_x25695_y3103	18453	25683	3097	5657	1
182725_2581鍵y21137	182725	9370	21131	2576	0
pre_18864_00163	18864	6355	4000	6156	1
18462_00009	18462	10864	7718	4019	1
18464_00045	18464	10211	12422	5717	0
18453_7112邉y4667	18453	9093	4675	7105	0
18455_00262	18455	28550	12521	5520	0
18867_4336_x10280_y7972	18867	10279	7971	4335	0
17545_00089	17545	22845	16677	5470	1
18458_00264	18458	29979	10694	6075	0
17545_00155	17545	24651	38072	4059	1
17781_6262梖y13574	17781	6919	13556	6267	1
17545_00044	17545	19020	15101	3819	1
pre_18864_00286	18864	3400	10452	3962	0
pre_18864_00067	18864	3927	25217	4001	1
18453_5308_x10321_y5166	18453	10322	5153	5295	0
18869_4629葑y4031	18869	8451	4031	4629	1
18464_00129	18464	9959	14081	5622	1
18465_00047	18465	12416	12171	4938	0
18457_00023	18457	11579	11688	5760	0
18458_00551	18458	27612	13769	5596	0
18864_00119	18864	6276	6366	7516	1
18868_5369_x19532_y5532	18868	19527	5524	5361	0
18454_00046	18454	11609	11249	5460	0
236174_3729_x13645_y9551	236174	13649	9554	3751	0
18454_00171	18454	25160	11145	6981	1
18869_4026_x21667_y6102	18869	21662	6091	4023	0
18868_4883_x27078_y6285	18868	27063	6281	4876	0
18462_00053	18462	21099	11122	5083	1
18455_00110	18455	10172	13098	3678	1
236174_3529_x12805_y10541	236174	12809	10542	3523	0
18454_00162	18454	24230	11764	5687	0
18454_00027	18454	11180	8643	4240	1
18454_01075	18454	13503	12583	5691	0
pre_18864_00147	18864	5986	4644	6399	1
17302_00009	17302	17723	15949	3054	0
18457_00088	18457	12740	12200	5339	0
18454_01113	18454	25190	9891	6172	0
18463_00038	18463	12326	9645	5709	0
18455_00021	18455	12569	11475	5739	0
17545_00179	17545	23731	35697	6038	0
18455_00158	18455	15873	13312	5996	1
18453_1674_x14446_y9719	18453	14435	9709	1663	1
18455_5316_x26308_y13288	18455	26308	13311	5328	0
18455_5404_x24949_y14106	18455	24914	14096	5406	1
236174_3929_x13599_y9165	236174	13602	9161	3930	0
18457_00049	18457	25634	11174	5612	0
18454_00009	18454	12238	7027	3840	0
18454_01085	18454	24259	9767	6034	0
17302_00015	17302	18988	15755	3260	1
18455_00154	18455	14513	14038	5627	0
18864_00026	18864	8589	7491	2474	1
18465_00032	18465	13799	9638	3136	1
18453_6675_x10576_y3102	18453	10576	3087	6671	1
pre_18458_00374	18458	29602	8669	6055	1
18868_4863_x31402_y10126	18868	31386	10116	4853	1
17545_00166	17545	21746	36528	6328	0
18465_00233	18465	10337	13592	5524	0
191812_3915耑y24180	191812	8011	24180	3915	0
18457_00120	18457	10685	12745	5487	0
17302_00093	17302	14358	42117	2799	0
18457_00114	18457	9814	15451	4572	1
18458_00185	18458	27515	12561	5026	1
18864_5242钃y31549	18864	9495	31540	5233	1
18868_5983_x17523_y5085	18868	17513	5055	5978	1
pre_18864_00082	18864	4177	25653	3111	0
18457_00062	18457	27016	11155	5901	0
18453_2713_x27713_y9899	18453	27706	9890	2707	0
18867_3926蜐y12751	18867	8717	12726	3927	1
18869_4693_x19236_y9148	18869	19229	9152	4693	1
17545_00084	17545	18980	20089	5574	1
18453_6708搷y7833	18453	6441	7831	6704	1
18465_00115	18465	26258	11094	5591	0
18868_4464呷y11004	18868	5476	11004	4463	1
18864_3015㆔y23588	18864	3193	23588	3007	1
18869_4550爃y4574	18869	7207	4571	4544	0
18457_00015	18457	14931	11625	3199	1
17781_6355摃y33777	17781	6452	33787	6345	0
18457_00112	18457	15894	14450	5350	0
18454_01120	18454	24729	10905	5564	0
17302_00027	17302	18236	16472	2978	0
18462_00032	18462	12672	11196	5984	1
18454_01048	18454	10515	11238	5992	0
pre_18866_00186	18866	21856	7140	7454	0
18464_00029	18464	8511	11720	6858	1
17545_00094	17545	24800	16248	5901	0
18455_5517_x15391_y12702	18455	15389	12685	5518	1
18458_00249	18458	29689	10134	5936	0
182724_5355匡y20589	182724	5329	20593	5355	1
18465_00248	18465	10278	16571	6632	1
182724_2670嘕y13225	182724	5611	13224	2666	0
18454_00169	18454	24334	12913	5520	0
18457_00043	18457	26376	9756	4330	0
18464_00198	18464	23244	10067	5603	0
182725_4080敶y11407	182725	6558	11388	4068	1
pre_18864_00018	18864	3293	8862	5061	1
182725_2917鎑y22263	182725	9396	22266	2917	0
18454_01054	18454	11222	11056	5906	1
17302_00010	17302	18275	16230	3072	0
17302_00075	17302	14652	40496	2643	1
236174_3970_x13439_y8678	236174	13440	8681	4069	0
17300_5969_x27278_y20820	17300	27276	20821	5963	0
pre_18458_00373	18458	28824	8320	6036	1
182724_2526甩y21792	182724	7535	21792	2529	1
18454_00056	18454	17080	12730	5113	0
18455_4982_x21552_y14337	18455	21550	14308	4980	1
17545_00122	17545	20402	37732	3589	0
17545_00163	17545	22285	35167	6342	1
18463_00040	18463	12485	9938	5784	0
18458_00075	18458	14898	10065	5697	1
17302_00056	17302	22691	20860	3040	1
18454_01063	18454	11579	11717	5753	0
18455_00022	18455	13496	11384	5594	0
18869_3590愲y6798	18869	6124	6793	3586	0
18864_1871㉲y21319	18864	3265	21324	1867	1
18867_3525饘y10743	18867	9947	10733	3530	0
18465_00119	18465	25946	10896	6012	0
18458_00575	18458	26062	14514	5329	1
18457_00018	18457	11545	11129	5657	0
pre_17781_00066	17781	13638	17960	2622	0
18455_00016	18455	15310	10774	3164	1
pre_17543_01139	17543	11219	6791	1823	0
pre_18465_00368	18465	9120	8764	6400	0
18457_00188	18457	22844	14481	5703	1
18454_01052	18454	11729	10803	5578	0
18452_4536_x11274_y21067	18452	11283	21074	4541	1
18455_00119	18455	10724	13084	4243	1
18455_00126	18455	20265	13555	4758	1
18455_00259	18455	28056	11789	5654	0
17109_1701聈y22277	17109	8055	22281	1780	0
18465_00213	18465	12269	19531	3537	1
18463_00071	18463	21552	10488	5793	0
18868_3715葓y8977	18868	8453	8976	3714	0
18454_00016	18454	11912	9648	3246	1
236174_3829_x13590_y9284	236174	13593	9285	3859	0
191812_5219䄧y21100	191812	4119	21092	5218	1
pre_17543_01090	17543	10789	18005	1871	0
18454_01021	18454	10728	8145	6062	0
18868_4192_x10967_y7007	18868	10948	6999	4191	1
18455_00180	18455	28665	13370	3275	1
18454_00015	18454	8910	9825	4050	0
18869_4419_x16667_y10498	18869	16652	10484	4407	1
17302_00047	17302	23296	20328	3260	1
18867_5486_x20836_y5690	18867	20824	5678	5482	1
18457_00066	18457	26971	11535	5690	0
18453_7146螈y4552	18453	8788	4552	7146	0
18457_00045	18457	25899	11849	5449	0
18455_00032	18455	27856	10376	3956	0
18465_00011	18465	7645	11238	4927	0
18453_5436_x32746_y12751	18453	32742	12727	5426	1
18454_01035	18454	9753	11161	5893	0
18453_3678褸y8684	18453	8921	8674	3668	1
18458_00273	18458	27942	12578	5390	0
18454_01118	18454	25771	10502	5944	0
18462_00060	18462	20865	9970	6105	0
18457_00097	18457	12038	13467	5379	0
17109_2301蔵y23051	17109	8538	23054	2306	0
18867_7390颇y4961	18867	9656	4965	7373	1
17787_00026	17787	5684	12605	5236	1
18453_6746蕕y4741	18453	8552	4737	6728	0
17543_2434_x11441_y5587	17543	10037	4995	2712	0
18455_00047	18455	27320	11389	5576	1
pre_18458_00360	18458	26183	7830	5973	0
18457_00095	18457	12230	13212	5225	0
18458_00268	18458	27759	12445	5488	0
18454_01131	18454	16334	13142	5078	0
18462_00014	18462	10255	9187	5802	0
18869_6241_x19347_y3562	18869	19341	3558	6238	1
17545_00121	17545	20163	37576	3940	1
18455_00206	18455	28076	12758	5430	0
18462_00029	18462	11390	11124	5999	1
18457_00072	18457	27174	12095	5585	0
18465_00228	18465	10494	13432	5266	0
191807_5629䙡y9410	191807	4651	9413	5617	1
18453_7455_x32866_y9412	18453	32866	9412	7455	1
18457_00190	18457	26879	12284	5499	0
pre_18864_00039	18864	3495	21837	6997	1
18457_00119	18457	11534	12415	5592	0
18455_00008	18455	12131	10490	3882	0
17781_6202瘳y12296	17781	7611	12295	6205	0
17302_00112	17302	16585	38433	4570	1
18462_00031	18462	12864	11315	5766	1
18454_00128	18454	24258	9046	5908	0
18455_00106	18455	11171	11705	3652	0
18047_3132_x24052_y12385	18047	24066	12380	3131	1
17545_00008	17545	18339	13299	3861	0
18454_00139	18454	23933	10741	6058	0
18457_00047	18457	26651	11627	5405	0
18454_01064	18454	11713	12398	5682	1
18454_01111	18454	25380	10380	5759	0
18869_4883_x18883_y4120	18869	18869	4113	4880	1
17781_6626_x22318_y13682	17781	22312	13700	6626	0
18454_00167	18454	24725	12498	5669	0
18864_00025	18864	3753	7803	5032	0
17302_00091	17302	16281	41922	2760	0
17300_3514_x19676_y45282	17300	19683	45294	3512	0
18458_00458	18458	12600	12790	6602	0
18455_00254	18455	26929	11953	5540	0
18462_00018	18462	10755	9914	5733	0
18454_00004	18454	8212	10030	4052	0
17302_00113	17302	16627	38849	4155	1
pre_18864_00062	18864	3838	9729	2901	0
17782_3253_x33739_y18314	17782	33739	18313	3252	0
18869_4841_x18666_y8144	18869	18665	8144	4840	1
17787_00007	17787	6865	9779	5268	1
18869_5108皈y4065	18869	7678	4047	5100	0
191812_4446晷y24393	191812	6656	24390	4444	1
17545_00170	17545	24249	34928	5918	0
18453_6040_x24821_y3042	18453	24818	3033	6035	0
18455_00012	18455	12753	11332	3304	1
18458_00616	18458	22819	15354	5073	1
18455_00043	18455	28915	9357	6208	0
18462_00038	18462	21242	8643	4368	1
18867_5867_x21009_y6208	18867	21014	6174	5860	1
18457_00076	18457	8467	14276	4224	1
191812_3922葕y6768	191812	8449	6760	3921	0
18867_3469_x10058_y10954	18867	10062	10934	3459	0
18868_4634_x13823_y16687	18868	13823	16687	4634	0
18453_5941_x24629_y3152	18453	24619	3136	5925	0
18455_00258	18455	27981	11977	5592	0
18869_4764刑y5995	18869	5209	5982	4760	1
17302_00016	17302	20212	16377	3104	1
236174_5840_x15240_y29741	236174	15239	29744	5956	0
18455_00202	18455	26774	12457	5250	0
18465_00243	18465	12785	14054	5290	1
18864_4067㑤y21495	18864	3466	21489	4061	1
18465_00034	18465	10826	11121	2990	0
18454_00065	18454	12543	10572	5593	1
18868_3228_x28576_y10788	18868	28558	10791	3226	0
18464_00048	18464	9115	12066	5983	0
182724_5651頲y25682	182724	9833	25683	5652	1
182724_2383錀y17890	182724	9300	17890	2383	0
236174_6338_x12496_y6617	236174	12516	6618	6378	1
18454_00062	18454	10577	11142	6430	1
18455_00125	18455	13920	14376	5406	0
18458_00505	18458	24738	16372	5103	0
18869_4268_x10899_y9077	18869	10899	9077	4268	1
18455_00137	18455	12401	12214	5496	0
18864_5444獒y31475	18864	7347	31467	5441	0
18465_00040	18465	9923	10012	3912	1
18465_00084	18465	10951	12970	5712	0
18452_4002_x10332_y17479	18452	10319	17464	4003	1
18453_3848_x19057_y7025	18453	19051	7016	3839	1
17545_00064	17545	24288	17401	2919	1
18453_4283畃y12923	18453	7533	12916	4279	1
18464_00112	18464	10702	20704	3812	1
17781_7132覘y15272	17781	8962	15287	7140	0
17302_00099	17302	13744	43876	4129	0
pre_18464_00086	18464	9870	12000	3598	1
18457_00005	18457	13771	11992	3068	1
18457_00241	18457	11949	10907	6306	1
17109_6601䎄y7436	17109	4332	6759	6296	0
18864_00114	18864	4723	7846	6108	1
pre_18458_00354	18458	25840	7564	6072	0
18455_00048	18455	27273	11262	5900	1
18465_00092	18465	12668	12776	5418	1
18867_5894_x10157_y6463	18867	10147	6456	5894	1
18453_4345_x12044_y5189	18453	12041	5175	4338	1
17782_3138_x32805_y18352	17782	32820	18358	3148	0
18464_00169	18464	26781	16937	4087	1
18867_6452_x16339_y18318	18867	16327	18311	6437	1
182725_5094唲y11642	182725	5525	11629	5090	0
18454_01038	18454	10059	10885	5562	0
17545_00027	17545	18068	12022	4199	1
18457_00048	18457	27412	11851	5355	0
18463_00021	18463	9793	9638	3748	0
17545_00056	17545	21552	16696	5367	0
17545_00025	17545	22132	13552	3589	1
18457_00068	18457	26729	11964	5503	0
17543_5296儱y20385	17543	5135	20379	5289	0
18867_4554_x26130_y14869	18867	26125	14857	4543	0
18867_5083_x14145_y15212	18867	14128	15195	5076	1
17545_00162	17545	21222	34536	6051	1
18463_00061	18463	21339	9241	6308	1
18458_00051	18458	13513	9340	6008	0
18457_00123	18457	10379	12974	5834	0
18457_00142	18457	26510	13816	3602	0
18464_00102	18464	11508	15423	5092	1
18454_01123	18454	25681	10689	6026	0
pre_182712_00027	182712	21469	11817	4395	1
18867_5408_x30554_y7318	18867	30549	7307	5397	1
18458_00555	18458	28940	13350	5259	0
18867_4817_x16327_y15739	18867	16314	15707	4811	0
18454_01122	18454	24544	11201	5714	0
18864_1917㐗y12763	18864	3415	12756	1924	0
pre_18864_00111	18864	4992	4997	4498	1
18454_00055	18454	16750	13014	5125	0
18867_4954顠y7599	18867	9833	7603	4944	1
18868_6019镁y5296	18868	9558	5291	6006	1
18457_00115	18457	16903	15529	3250	1
18869_4837_x18229_y3163	18869	18229	3163	4837	1
18462_00042	18462	20803	10171	5023	0
17545_00052	17545	19566	19041	2830	1
18454_01117	18454	25404	10390	6101	0
18462_00025	18462	10182	8476	6638	1
17545_00125	17545	21038	38795	3555	0
18465_00048	18465	12129	12963	4946	1
18454_01069	18454	12178	12990	5571	0
pre_182712_00003	182712	20141	26708	3895	1
18465_00059	18465	10843	11035	5757	0
pre_18864_00411	18864	2545	19426	2156	1
236174_3929_x12721_y8845	236174	12718	8849	3965	0
18868_4549夐y9879	18868	5902	9869	4543	1
pre_18864_00108	18864	4898	5772	4593	1
18465_00052	18465	5292	11564	6351	0
17543_3842獩y3542	17543	7368	3540	3840	0
18454_01067	18454	12825	12446	5754	0
18453_6537蜥y4484	18453	8721	4484	6528	0
18454_00163	18454	24763	11779	5579	0
18454_00174	18454	8369	14636	4116	1
18457_00143	18457	25726	12177	5336	0
17787_4690䑀y9176	17787	4436	9166	4688	1
18867_4593_x26568_y15120	18867	26549	15118	4593	0
18458_00244	18458	30140	10924	5744	0
18455_00204	18455	28182	11998	5412	1
18869_5286_x15761_y3297	18869	15764	3287	5282	1
17545_00164	17545	20972	36589	6453	0
18465_00283	18465	28820	16654	4266	1
18462_00048	18462	22012	11184	3254	1
18453_2190_x23739_y8507	18453	23739	8492	2189	0
18867_3801鈣y10977	18867	9196	10961	3787	1
191812_4067祡y6860	191812	7958	6857	4067	0
18867_6468_x21532_y7741	18867	21531	7741	6467	1
18869_5705䜆y6107	18869	4706	6107	5705	1
18869_4301_x16815_y4413	18869	16806	4408	4298	1
18868_4693_x13797_y16937	18868	13796	16937	4693	0
18868_3389_x28317_y9872	18868	28302	9862	3386	0
18454_00008	18454	10224	8038	3742	0
18458_00578	18458	27174	14943	5172	0
18465_00242	18465	11421	14571	5372	1
18455_00017	18455	12363	10054	6508	1
18465_00226	18465	9820	13664	5612	0
18454_00150	18454	24324	10050	6807	1
18453_4221_x16935_y5165	18453	16935	5165	4221	1
17545_00177	17545	20563	25436	4550	1
17545_00158	17545	27300	32030	3596	1
18869_00020	18869	9230	10640	8087	1
18454_00137	18454	23510	10908	5639	1
18864_6805捀y4681	18864	6341	4678	6800	0
18455_00124	18455	14598	12936	5199	1
18458_00236	18458	29481	10261	5704	0
17781_5655_x10641_y11102	17781	10617	11115	5657	0
18458_00057	18458	12442	10188	6059	0
18465_00039	18465	12321	11467	3853	1
pre_18866_01458	18866	9740	5684	7037	1
17302_00030	17302	18339	17942	2400	0
18458_00306	18458	29027	12396	5832	0
18869_5444_x13271_y3998	18869	13271	3998	5444	0
18455_00046	18455	29587	10059	6157	0
18454_00017	18454	12809	9517	3049	1
18454_00164	18454	24079	12003	5840	0
18867_5665_x20882_y6561	18867	20865	6531	5664	0
18454_01053	18454	11513	10764	5728	0
18457_00046	18457	26188	11641	5421	0
pre_18465_00102	18465	12212	6767	5812	1
210254_2627_x17126_y20600	15257	17125	20601	2628	0
18465_00294	18465	25146	14426	5221	0
18465_00018	18465	7182	12251	4738	0
17781_7281_x18241_y11406	17781	18250	11399	7282	0
18869_7986_x18907_y11037	18869	18907	11037	7986	0
pre_18464_00138	18464	22893	7133	5633	1
18869_7121_x17742_y2862	18869	17735	2846	7112	1
18457_00162	18457	26246	13664	5400	0
18453_7304_x11719_y3749	18453	11709	3750	7299	1
18454_00052	18454	13298	12390	5515	0
18453_3579_x30397_y10103	18453	30384	10101	3567	0
17545_00173	17545	24285	36281	6152	0
18458_00114	18458	13270	12123	5399	0
18462_00021	18462	10219	9059	5957	0
18461_2985_x10744_y3095	18461	10752	3089	2982	1
18457_00053	18457	25476	11975	5505	0
191812_5154阐y25921	191812	9600	25914	5150	0
182725_2376_x10033_y10786	182725	10016	10778	2366	1
18465_00053	18465	5487	11501	6342	0
pre_18458_00357	18458	26264	7872	5940	0
18465_00313	18465	22897	11311	5178	1
18465_00156	18465	7485	13129	4025	1
18457_00004	18457	13856	11304	2985	0
18462_00058	18462	21758	9711	5604	1
18047_4141_x14168_y9063	18047	14164	9066	4134	1
182725_3762啣y19178	182725	5553	19192	3753	1
18453_3516_x21006_y6048	18453	21000	6038	3506	1
18869_3395搕y6741	18869	6412	6728	3396	0
18465_00142	18465	26242	12398	5811	0
236174_4266_x13848_y8550	236174	13859	8556	4264	0
18454_01099	18454	24568	10520	5638	0
236174_3215_x11999_y11133	236174	12002	11130	3214	0
17302_00080	17302	16304	40302	5170	0
18462_00040	18462	20583	10028	5056	0
18869_5126蘗y7685	18869	8617	7695	5117	0
18465_00328	18465	26129	12014	5154	0
18454_00109	18454	24348	11888	5510	0
236174_3829_x16301_y26647	236174	16303	26647	3878	0
17109_1801暘y12550	17109	6704	12550	1853	0
191807_5199㊈y11643	191807	3274	11630	5194	1
236174_4129_x16214_y10304	236174	16212	10306	4116	1
18455_00037	18455	30089	11350	3866	1
18868_3547_x28065_y9077	18868	28065	9077	3547	0
191812_3801厃y20989	191812	5376	20985	3797	1
18454_01127	18454	25128	9985	6218	0
18455_4709_x21225_y13716	18455	21215	13717	4714	0
18465_00090	18465	11697	12728	5268	0
191812_4322癅y6848	191812	7642	6843	4318	1
18869_4196_x21043_y5510	18869	21041	5511	4178	0
18869_7358褖y4859	18869	8913	4854	7352	1
18454_00011	18454	10550	8233	3662	0
18461_6043_x11080_y1667	18461	11080	1667	6043	1
191807_5031嘠y23074	191807	5617	23071	5031	1
18461_4410_x23856_y6531	18461	23856	6531	4410	1
18454_00063	18454	10545	10754	6694	1
18868_4739_x28536_y7468	18868	28518	7461	4732	1
18454_01092	18454	24688	9480	6292	0
18869_4787襡y9647	18869	8961	9647	4787	0
191812_3494瀁y8336	191812	6996	8322	3488	1
18453_3795_x13584_y5960	18453	13574	5944	3795	1
18454_00071	18454	12561	12220	5606	0
18465_00081	18465	10154	12860	5493	0
pre_18454_00450	18454	24872	7503	3844	0
18455_00146	18455	13744	12928	5554	0
18453_3456_x24161_y6646	18453	24161	6646	3456	1
pre_18864_00003	18864	2710	22645	2985	1
18455_00203	18455	26926	12588	5328	0
18465_00302	18465	25998	13430	6211	0
18465_00281	18465	30647	14574	4644	1
18454_00066	18454	12092	11505	5622	0
18453_1924_x22284_y8069	18453	22281	8061	1918	1
17786_00024	17786	21508	31449	1867	0
17302_00054	17302	16491	22988	4806	1
18867_4513_x27588_y6824	18867	27581	6821	4507	1
17788_5059㥠y6601	17788	3961	6599	5042	1
18458_00614	18458	27427	9726	5638	1
18464_00046	18464	10593	13070	5655	0
18869_5019呂y5910	18869	5442	5910	5019	0
17545_00132	17545	22099	38154	3574	0
17787_4521兲y12873	17787	5164	12878	4525	1
18457_00121	18457	10699	12569	5764	0
17302_00021	17302	15595	22231	4279	1
17545_00174	17545	25606	35401	5764	0
17781_4095_x17570_y12460	17781	17639	12485	4096	0
18454_01093	18454	24656	9628	6351	0
18458_00562	18458	28866	13465	5756	0
18453_3704_x10450_y7387	18453	10434	7376	3692	0
18454_00002	18454	8062	9099	5056	1
17545_00142	17545	19446	34346	5367	1
18454_01079	18454	23830	9498	5908	0
191812_3438恘y10197	191812	6047	10194	3476	1
18461_4545坉y4914	18461	5749	4914	4545	1
18464_00076	18464	23203	12936	5499	0
18454_01049	18454	10592	11454	6011	0
18869_3659_x21701_y7032	18869	21680	7022	3646	0
18867_5942_x29015_y5711	18867	29012	5710	5936	1
236174_3229_x11884_y10380	236174	11896	10379	3350	0
pre_17543_01053	17543	10414	7792	1679	0
18463_00007	18463	11683	7276	4335	1
pre_17543_01276	17543	12273	7302	1858	0
18457_00069	18457	27058	11948	5936	0
pre_18864_00021	18864	3319	22547	6631	1
18867_7584_x10560_y5816	18867	10560	5816	7584	1
18454_01096	18454	24051	10232	6082	0
18867_4259饷y8313	18867	9976	8313	4259	0
18454_00111	18454	27337	9552	4018	0
18458_00492	18458	28035	13031	5149	0
pre_18864_00043	18864	3555	10181	3755	0
191812_4775划y22490	191812	5199	22484	4768	1
18455_00205	18455	28061	12180	5240	1
17545_00040	17545	18316	16064	3152	1
18453_5228頳y5221	18453	9833	5221	5228	0
18461_5025_x23630_y4542	18461	23630	4542	5025	1
18454_01110	18454	25468	10272	5842	0
17545_00068	17545	25819	20115	3384	1
18864_5692蠆y3272	18864	8814	3265	5680	1
18462_00024	18462	9516	8250	6629	1
18465_00159	18465	6499	14854	4352	1
18455_00200	18455	26584	13107	5270	0
18453_7007_x11486_y3611	18453	11476	3608	7003	0
18454_01027	18454	10425	10337	6106	0
18454_00021	18454	11092	8839	3992	1
18465_00089	18465	12039	12412	5459	1
18457_00029	18457	13374	12115	5490	0
17545_00050	17545	21348	15148	3565	1
18465_00148	18465	27218	11299	5775	0
17545_00129	17545	20745	38576	3738	0
18455_00208	18455	26387	13585	5246	0
18454_01004	18454	11294	10905	5358	0
18869_4181_x21056_y5611	18869	21031	5596	4178	0
17302_00115	17302	16630	39046	4598	1
18458_00567	18458	28367	13898	5503	0
17545_00053	17545	21894	19320	3134	1
pre_18458_00150	18458	13258	6654	2616	0
17545_00075	17545	21272	16130	5515	0
18462_00026	18462	10612	9088	6801	1
18867_7924_x22262_y16755	18867	22261	16754	7923	1
18452_4272_x26686_y20064	18452	26679	20080	4273	1
18465_00050	18465	13698	10751	3342	1
18463_00066	18463	20943	9860	5604	0
18457_00038	18457	24049	11155	3947	1
18869_4253䦑y7023	18869	4992	7011	4255	1
18454_01125	18454	24675	9987	6280	0
191812_3758螑y24162	191812	8784	24158	3754	0
18463_00057	18463	22029	8987	6044	0
18454_00070	18454	12017	12065	5916	1
17302_00074	17302	15085	35257	2300	1
18463_00028	18463	11428	9197	5962	0
18869_5684_x13521_y3699	18869	13486	3683	5675	1
18455_5253_x25617_y13881	18455	25621	13902	5252	0
17545_00130	17545	21856	38004	3596	0
18457_00061	18457	26754	10921	5898	0
pre_18866_00139	18866	21511	6701	7389	1
17787_7070_x12739_y1410	17787	12733	1404	7064	1
17109_2401錸y2394	17109	9339	23694	2442	0
18457_00148	18457	26982	12368	5363	0
18465_00126	18465	26513	12131	5540	0
18457_00012	18457	11475	12107	5425	0
18453_3147_x16721_y20510	18453	16720	20509	3146	0
18867_6091_x30186_y6043	18867	30169	6024	6067	1
18465_00091	18465	12454	12928	5191	0
18465_00319	18465	25007	12191	3960	1
18458_00456	18458	14621	14557	5224	1
18454_00152	18454	24689	10898	6739	0
18453_3767_x22604_y5643	18453	22598	5646	3763	1
pre_18866_00299	18866	22959	8975	7245	0
18869_4184_x11041_y4195	18869	11043	4181	4176	1
18869_4469_x21852_y5924	18869	21841	5916	4465	0
18458_00430	18458	15094	12986	5584	0
18453_2645_x28684_y11703	18453	28683	11693	2643	1
18868_4430頩y7185	18868	9821	7183	4426	0
18454_01041	18454	10425	10790	5756	0
18455_00028	18455	28562	9578	4036	0
210254_4021_x16401_y21556	15257	16402	21557	4020	0
18864_6074㔃y13192	18864	3503	13178	6060	0
pre_18864_00074	18864	4054	9604	3306	1
18455_00165	18455	20956	13548	4804	0
18453_4497_x29287_y7176	18453	29273	7161	4478	1
18869_4727顑y8415	18869	9849	8417	4725	0
18453_3766_x16118_y20931	18453	16118	20931	3766	0
18458_00583	18458	28960	14566	5517	0
18462_00051	18462	20396	10520	5112	0
191812_3675蘥y6930	191812	8626	6931	3676	1
pre_18864_00432	18864	3259	23797	3472	0
18864_6104鍲y1806	18864	9372	1806	6104	1
18869_4890褦y9583	18869	8926	9583	4890	0
18869_3321_x21485_y7678	18869	21480	7667	3322	1
18867_5169_x12576_y5864	18867	12563	5836	5163	1
17781_6866襔y41812	17781	8977	41812	6864	0
18453_7132_x11495_y3152	18453	11486	3139	7128	0
182724_5937㠄y11955	182724	3792	11934	5928	1
18453_3218_x16785_y20581	18453	16783	20578	3216	0
18464_00080	18464	24485	12644	6165	1
17109_6201䌨y6753	17109	4384	7436	6653	0
18867_4296_x31171_y9797	18867	31164	9792	4283	1
210254_4500_x16614_y17147	15257	16618	17151	4503	0
18868_3981_x30626_y12403	18868	30618	12387	3978	1
18458_00148	18458	15974	10410	5652	1
pre_18864_00026	18864	3342	24326	3339	0
18454_01121	18454	24920	10889	5542	0
18462_00005	18462	11168	8716	3734	0
17302_00097	17302	14497	42598	2828	0
18458_00069	18458	12476	10961	6376	0
18462_00022	18462	10062	9041	6158	0
18457_00030	18457	24655	9472	3998	1
18864_6291衳y32149	18864	8873	32138	6284	1
18458_00050	18458	13082	9439	5874	0
18463_00027	18463	11521	9030	5757	1
18453_5578_x32997_y13060	18453	32990	13062	5575	1
18453_1643_x24077_y11694	18453	24062	11688	1630	1
17300_6010_x23413_y13446	17300	23419	13455	6053	0
17781_5548_x15772_y8872	17781	15777	8827	5557	0
18465_00161	18465	7632	16348	4086	1
17302_00038	17302	18663	19412	5753	1
pre_17543_01241	17543	11971	6845	1844	0
17787_00013	17787	13169	10621	3772	1
pre_18864_00420	18864	4675	20770	1745	1
18457_00065	18457	27102	11705	5604	0
18458_00615	18458	26824	10240	5626	1
18864_4120㌠y13563	18864	3322	13565	4120	0
18457_00135	18457	21724	13918	5150	1
18452_7249_x11408_y2071	18452	11413	2079	7246	1
pre_18864_00083	18864	4187	8695	6741	0
17302_00036	17302	17568	19649	5585	1
18457_00205	18457	25814	14251	5605	0
17781_2491_x13559_y38398	17781	13588	38399	2496	0
18453_5766_x31719_y6139	18453	31723	6143	5763	1
17302_00005	17302	17153	16361	2914	1
18868_5397_x19819_y6085	18868	19819	6091	5397	0
18454_00020	18454	11112	8688	3668	0
18869_5213熆y4274	18869	7186	4262	5207	0
18464_00004	18464	5195	11441	4877	1
18868_4221嚅y12199	18868	5685	12199	4220	1
17109_6601吗y25287	17109	5421	25290	6634	0
18869_6732陉y3919	18869	9649	3919	6732	1
18454_00029	18454	10174	9993	3404	0
17545_00073	17545	19511	10228	5494	0
pre_18864_00065	18864	3915	7601	4009	1
18458_00585	18458	25066	16156	5156	0
236174_4729_x16869_y27809	236174	16870	27810	4752	0
17545_00144	17545	22782	36590	3382	1
182724_4472則y12162	182724	5250	12165	4470	1
18868_2225_x15897_y10006	18868	15883	10003	2223	1
18869_3761匵y8118	18869	5338	8111	3758	0
18464_00132	18464	11054	13721	6177	1
18458_00121	18458	15175	12670	5458	0
18458_00450	18458	13315	13070	6295	0
18454_00014	18454	9164	9314	3783	0
210254_4397_x16794_y21812	15257	16795	21812	4393	0
18457_00019	18457	11399	10842	5893	0
18454_00039	18454	10954	10845	3696	0
pre_18864_00180	18864	7115	3031	6135	1
18867_4218艩y11914	18867	8266	11904	4212	1
17787_00048	17787	29680	14518	4095	1
pre_18469_00001	18469	7502	20454	4907	1
18454_00165	18454	24094	11515	5901	0
17302_00044	17302	21398	18588	2848	1
18455_00138	18455	12091	11732	5787	0
18453_6748_x28152_y3578	18453	28152	3578	6748	1
18453_6576_x22528_y4353	18453	22531	4354	6571	1
18869_4953_x22613_y6076	18869	22582	6051	4944	0
18462_00030	18462	11939	11038	5958	0
17109_2401饔y9122	17109	9953	9119	2432	0
18869_5802_x13547_y4406	18869	13448	4387	5800	1
18869_6454_x17703_y2478	18869	17686	2456	6448	1
18868_3799摢y13405	18868	6470	13397	3791	1
18869_4275蠙y9368	18869	8819	9368	4275	1
18453_7010蝩y4509	18453	8759	4496	6996	0
18458_00574	18458	28727	14214	5826	0
18454_01060	18454	11394	11744	5863	0
18455_00210	18455	25737	14318	5322	0
236174_5138_x16501_y28259	236174	16501	28261	5124	0
236174_5338_x13590_y7348	236174	13594	7349	5369	0
18869_4625塓y5391	18869	5856	5394	4625	1
17302_00086	17302	14744	41462	2698	0
17302_00024	17302	14936	29811	3477	0
18868_4818_x14513_y17030	18868	14513	17030	4818	0
18868_3507眄y10476	18868	7695	10462	3505	1
18867_4889_x28329_y6770	18867	28329	6770	4889	0
236174_5670_x14073_y29439	236174	14076	29438	5791	1
18453_4186_x30783_y11697	18453	30765	11689	4185	1
191812_3176兄y19229	191812	5139	19226	3169	1
18462_00044	18462	19282	10948	5260	1
18465_00005	18465	8621	10614	3864	1
18868_3658閘y8113	18868	9579	8114	3653	0
18868_5724蘖y5999	18868	8622	5993	5710	1
18464_00119	18464	10430	13462	5730	0
17300_5571_x27063_y39610	17300	27057	39604	5567	0
182724_2494搙y20983	182724	6419	20983	2494	1
17302_00043	17302	20775	18296	3299	1
18463_00075	18463	24958	11129	5546	1
18868_7311_x22238_y17329	18868	22238	17328	7311	1
18453_5113镗y5782	18453	9557	5782	5113	0
18453_4067_x16924_y5288	18453	16924	5288	4067	0
18465_00207	18465	15161	16636	3224	1
pre_18458_00356	18458	26054	7526	5898	0
18869_5237璅y4162	18869	7485	4162	5237	0
17109_2401襷y24184	17109	8976	24184	2488	0
pre_18864_00027	18864	3351	24697	4387	1
18452_3926_x14445_y21337	18452	14456	21347	3928	1
18453_3796_x16246_y20830	18453	16245	20830	3796	0
18458_00549	18458	27235	14251	5448	0
pre_18864_00460	18864	2741	22321	5447	0
18454_01023	18454	9801	10620	5772	0
17545_00154	17545	23056	34636	5325	1
18455_00134	18455	19736	14640	5194	0
18464_00133	18464	9544	14963	5758	1
18869_3398扈y7047	18869	6254	7051	3372	0
18454_00160	18454	22192	12777	5824	0
18465_00114	18465	25967	11075	5596	0
18457_00099	18457	12581	13611	5181	0
18454_01030	18454	9537	11092	5756	0
17545_00095	17545	23705	17292	5931	0
18454_00153	18454	22617	11656	5828	0
18457_00057	18457	26150	11147	5670	0
18868_4757_x15158_y16995	18868	15158	16995	4757	1
18465_00117	18465	26532	11150	5695	0
18869_00028	18869	19641	9462	4989	0
18454_00024	18454	10866	7440	4678	0
18867_4789_x23709_y15765	18867	23698	15758	4791	1
18867_3383_x10177_y11497	18867	10150	11470	3375	0
18455_00014	18455	13429	11150	3986	1
18454_00098	18454	19267	11111	4986	1
18455_00049	18455	28636	11606	5644	0
191812_4003墆y22658	191812	5874	22651	3994	1
191812_3762邗y24261	191812	9086	24262	3754	0
17781_6325_x14423_y8278	17781	14399	8261	6336	0
18864_4157㍘y13741	18864	3364	13740	4155	0
18869_4091䠇y8065	18869	4796	8055	4090	1
pre_18465_00366	18465	8673	9110	6364	0
17545_00029	17545	20603	13002	4073	1
18868_3419_x27168_y8481	18868	27142	8477	3410	0
18465_00140	18465	26852	11772	6077	0
18453_5318_x33682_y14092	18453	33670	14082	5313	1
18454_01089	18454	25036	9752	6182	0
pre_182712_00004	182712	20151	25423	3807	1
18454_01040	18454	10501	10904	5552	0
18457_00150	18457	26584	12833	5419	0
17302_00094	17302	14380	42169	2748	0
236174_3447_x12562_y10626	236174	12583	10638	3429	0
18453_6561鑂y3817	18453	9442	3817	6561	0
18454_01097	18454	24070	10302	6002	0
18455_00252	18455	26385	12104	5637	0
18454_01091	18454	25230	9342	5910	0
18869_3504敔y5961	18869	6560	5941	3495	0
18455_00152	18455	12945	14069	5584	0
18455_00253	18455	26348	12207	5710	0
18869_4786_x18238_y10268	18869	18238	10268	4786	1
18465_00177	18465	12140	14973	5039	0
18457_00106	18457	14429	13609	3327	1
18454_01095	18454	23964	10073	5964	0
18457_00101	18457	13458	13210	5181	0
18455_00026	18455	27256	8753	4166	1
18454_01107	18454	24206	10364	6152	0
17545_00138	17545	21681	39019	3664	0
18864_6581_x10729_y2199	18864	10713	2182	6597	1
18457_00128	18457	12902	12265	5544	0
18462_00023	18462	11262	9738	6380	1
18458_00496	18458	27272	15405	5140	0
17302_00023	17302	15030	27059	4032	1
18454_01012	18454	11358	11865	5356	0
236174_6438_x12218_y5897	236174	12220	5903	6430	0
18869_4036耲y4635	18869	8032	4635	4036	0
18463_00015	18463	11043	7669	6207	0
18457_00059	18457	27158	11340	5709	0
17545_00063	17545	25899	16375	3984	1
18864_4760ばy21249	18864	3070	21245	4746	1
182725_4160圗y19181	182725	5721	19177	4152	1
18453_2632_x11687_y8383	18453	11684	8386	2613	1
18463_00037	18463	12218	8924	5728	1
18455_00050	18455	28362	10312	6550	1
191807_2729㝐y9965	191807	3779	9973	2728	1
17545_00065	17545	24075	18663	3430	1
18462_00063	18462	20539	11939	5333	0
17302_00077	17302	16035	38907	5192	0
18457_00017	18457	10933	11358	5773	0
18454_00156	18454	22894	11905	6081	0
pre_18464_00087	18464	11122	12316	3502	1
18462_00016	18462	10665	10190	5510	1
pre_18864_00081	18864	4153	24464	2226	0
18454_00147	18454	24837	11145	6190	0
18867_4647_x12409_y6656	18867	12369	6657	4640	0
18864_6733遗y31875	18864	9068	31875	6728	1
18455_00139	18455	12646	12472	5550	0
18458_00267	18458	29306	10621	6326	0
18457_00013	18457	11844	11885	5328	0
18458_00547	18458	27104	13632	5465	0
18453_4403_x30609_y7732	18453	30609	7732	4403	1
18869_4050_x21764_y6239	18869	21764	6239	4050	0
18864_6057蔠y2391	18864	8526	2374	6056	1
18458_00302	18458	30221	11173	6184	0
18463_00046	18463	17429	10940	5162	0
182725_5012妀y10427	182725	5970	10417	5002	0
182725_4390偸y18459	182725	5074	18462	4387	0
18453_5841_x19468_y3419	18453	19464	3412	5839	1
17302_00101	17302	20160	35118	2406	1
18464_00074	18464	23067	11538	5503	1
17302_00013	17302	18082	15784	3110	0
17109_4101杓y6197	17109	6758	6199	4163	0
18868_4434_x10947_y6887	18868	10937	6888	4424	1
17302_00087	17302	14565	41960	2634	0
18869_4457_x17404_y9449	18869	17404	9449	4457	1
18457_00098	18457	12949	13418	5272	0
18454_00003	18454	8286	9971	4028	0
18457_00039	18457	25758	11819	3631	1
18864_3488㚑y22599	18864	3679	22593	3473	1
18454_01080	18454	23966	9743	5880	0
pre_18455_00109	18455	21819	20064	3552	0
17302_00081	17302	12478	41606	2770	1
18869_4089案y5110	18869	6848	5110	4089	0
18457_00091	18457	13006	12614	5280	0
18868_3552_x28542_y9340	18868	28524	9331	3549	0
18458_00269	18458	27706	12493	5574	0
18454_01116	18454	25571	10371	5870	0
18463_00041	18463	12526	9894	5967	1
18868_3112_x27714_y10534	18868	27706	10529	3108	0
17545_00030	17545	22518	13446	3845	1
17109_1901阂y10508	17109	9602	10511	1960	0
18465_00046	18465	11605	12003	4006	1
18458_00540	18458	27240	13308	5286	0
18464_00163	18464	26619	16058	4105	1
17302_00001	17302	16233	15505	3063	0
18457_00041	18457	24842	9528	4267	1
pre_18864_00426	18864	2331	19164	2966	1
18455_00261	18455	28169	12030	5724	0
17545_00007	17545	18263	13599	3781	0
18867_7583_x22567_y18119	18867	22567	18118	7583	1
18465_00127	18465	25249	12574	5363	0
17545_00169	17545	22902	34803	5895	1
18867_4677_x24410_y14710	18867	24403	14700	4675	0
18458_00445	18458	14780	13781	5458	0
18864_6321䎇y7047	18864	4387	7047	6321	0
18455_00135	18455	8305	13292	5678	1
18868_6000_x19811_y5444	18868	19808	5419	5988	1
18454_00145	18454	24659	11097	5793	0
18868_3977_x25824_y7160	18868	25827	7169	3962	0
18465_00282	18465	27958	16140	4064	1
18868_4317_x23980_y6346	18868	23959	6336	4310	0
18463_00012	18463	11014	8527	6086	0
18455_00140	18455	12709	11799	5460	0
18454_00158	18454	23457	12099	5602	0
18455_00030	18455	25742	11356	3002	1
18457_00108	18457	16143	14027	3113	1
18457_00199	18457	27614	12550	5893	0
pre_18467_00104	18467	3368	9863	6829	0
18869_5431_x21494_y4633	18869	21490	4622	5422	1
pre_18464_00099	18464	10637	6708	5981	1
17109_6901爃y26714	17109	6940	26610	6872	0
18465_00168	18465	11843	16099	2958	1
18869_3741抄y6163	18869	6278	6147	3739	0
18867_4724_x12558_y16835	18867	12558	16835	4724	1
18463_00047	18463	17293	11242	5280	0
18457_00032	18457	24888	9339	3695	1
18454_01106	18454	24952	10234	5933	0
pre_18864_00036	18864	3448	10294	3324	0
17109_6501榗y4287	17109	6999	4289	6542	0
18462_00049	18462	21731	11288	3175	0
17109_2601銖y24691	17109	9300	24693	2689	0
18864_3494⎀y13749	18864	2376	13745	3501	1
18457_00204	18457	24514	13773	5583	1
18457_00054	18457	25407	11771	5746	0
18867_6003_x18592_y6204	18867	18551	6193	5991	1
18458_00468	18458	17862	15163	5305	1
18869_7989鄣y9916	18869	9123	9916	7989	1
18454_01033	18454	9675	11443	5791	0
18470_3227_x19287_y16117	18470	19285	16118	3226	1
18867_4689_x11723_y7039	18867	11702	7006	4675	1
18454_00168	18454	24605	12566	5597	0
18453_5325_x32314_y8395	18453	32314	8379	5324	1
pre_18868_00465	18868	9482	10940	2921	1
18453_5862_x33046_y12305	18453	33051	12306	5870	1
18868_3856_x26025_y7205	18868	26025	7205	3856	0
18864_3473♁y21082	18864	2641	21082	3473	1
18869_5694_x15073_y4098	18869	15062	4079	5676	1
191807_5811㤱y20674	191807	3930	20668	5822	1
18465_00128	18465	25281	12809	5218	0
17545_00088	17545	23460	15004	5756	0
18454_00022	18454	12254	9683	3496	1
18457_00024	18457	11034	11743	5823	0
18453_3326_x29413_y10076	18453	29411	10073	3320	0
18868_3627_x28035_y8749	18868	28009	8742	3616	0
18457_00073	18457	27214	11886	5791	0
18465_00241	18465	11932	13060	5163	0
191801_1996_x10466_y16907	191801	10462	16899	1988	1
18454_01090	18454	25312	9800	5792	0
191812_4686_x10891_y5452	191812	10884	5445	4682	0
17109_2601_x10213_y8783	17109	10216	8780	2637	0
18455_00240	18455	30576	12201	4314	1
18463_00056	18463	21919	9239	5513	1
18454_01034	18454	9664	10924	6020	0
18868_5701锸y5736	18868	9526	5722	5698	0
236174_3001_x12887_y24248	236174	12879	24238	2971	0
18458_00083	18458	12768	10029	6286	0
pre_18864_00042	18864	3537	12829	6672	1
18869_3305栒y6104	18869	6806	6099	3305	0
pre_18454_00865	18454	29089	10675	4969	1
pre_18465_00369	18465	10108	8776	6432	0
17545_00159	17545	27694	33211	4148	1
17545_00116	17545	21088	36939	3225	1
18455_00002	18455	9248	10906	5338	1
18454_01059	18454	11251	11796	5593	0
18465_00203	18465	15685	16768	2774	1
18454_00107	18454	23084	12234	5445	0
18457_00113	18457	9723	16203	4044	1
18864_4380捱y4940	18864	6376	4942	4381	1
18457_00002	18457	12675	8390	4263	0
18864_00313	18864	9945	29934	4567	1
18458_00459	18458	12601	13269	6517	0
18869_4587_x23021_y6827	18869	22995	6811	4582	0
18461_4388喙y5781	18461	5599	5781	4388	1
18867_4801灨y12938	18867	7049	12932	4800	1
18461_3871砓y3857	18461	7813	3853	3871	1
18454_01042	18454	10393	11065	5742	0
18453_6756癷y5336	18453	28507	4295	5693	0
17302_00002	17302	16201	15609	2952	0
18464_00047	18464	9201	11555	5867	0
18458_00500	18458	24573	15982	3437	1
18868_4341_x30419_y10114	18868	30397	10107	4338	1
17302_00102	17302	21078	36654	2340	1
191812_4664耧y25176	191812	8022	25168	4660	0
18462_00056	18462	21372	9198	5710	0
18454_01014	18454	12510	12045	5373	0
pre_18864_00014	18864	3255	24393	4195	0
18454_00177	18454	16674	13340	5299	0
17300_5896_x24862_y27320	17300	24862	27319	5896	0
18465_00112	18465	26065	10647	5577	0
18867_6986_x31479_y5932	18867	31479	5932	6986	1
18465_00110	18465	26006	11073	5371	0
18457_00164	18457	26811	13718	5468	0
17109_7001戅y5194	17109	6203	5191	7063	0
18864_3772卄y6871	18864	5337	6873	3766	1
18869_3263椧y6229	18869	6938	6211	3264	0
17545_00026	17545	21627	12826	3850	0
18454_00097	18454	18646	11249	5080	0
18463_00039	18463	12440	10366	5506	1
17545_00060	17545	23970	16619	3035	1
18868_3592靶y8113	18868	9748	8095	3585	0
17782_3651_x35286_y18512	17782	35298	18520	3656	0
18868_3564_x27379_y8431	18868	27360	8425	3557	0
17545_00074	17545	19752	10120	5564	0
18869_5754煙y3959	18869	7166	3955	5753	1
18458_00281	18458	28811	12558	5572	0
pre_18467_00495	18467	29935	17957	7139	0
18458_00101	18458	12341	11183	6308	0
18465_00003	18465	8758	12241	3407	0
18454_00151	18454	24093	10766	6627	0
17781_6802茤y14113	17781	8363	14130	6805	0
18869_4997_x13063_y4444	18869	13049	4429	4997	1
pre_18864_00038	18864	3469	11115	3458	1
182724_4580嘧y9427	182724	5627	9412	4582	1
191807_3532䤒y7973	191807	4920	7977	3515	1
18462_00059	18462	21158	9621	5674	0
17302_00039	17302	19647	19461	5196	0
18454_00093	18454	25494	7556	4584	1
236174_3329_x13938_y26099	236174	13940	26104	3323	0
17545_00082	17545	21926	16580	6399	1
18453_3564_x30226_y9677	18453	30213	9671	3555	0
18465_00113	18465	25965	10707	5713	0
pre_18864_00414	18864	2922	20563	1974	1
18454_00105	18454	23480	11302	5498	0
17545_00067	17545	26583	18407	3967	1
18464_00079	18464	24558	11951	6256	1
18864_4554鎆y2232	18864	9383	2236	4561	1
18462_00045	18462	19991	10870	5022	0
18455_5898_x14920_y13352	18455	14913	13327	5899	1
18462_00019	18462	11427	9978	5800	0
182725_6819愉y7853	182725	6096	7847	6818	1
18458_00424	18458	13473	12787	5516	0
18868_3699_x17279_y16010	18868	17263	15998	3711	1
pre_18864_00046	18864	3601	10609	6523	1
236174_3829_x14826_y27255	236174	14832	27262	3866	1
18454_01094	18454	23796	10364	5822	0
18455_00150	18455	15202	13885	5699	0
18457_00126	18457	11303	12964	5634	0
18869_3506扐y6810	18869	6244	6809	3505	0
18458_00056	18458	12493	10088	6089	0
18457_00087	18457	13911	13141	4131	1
18455_5474_x14981_y13279	18455	14981	13303	5473	1
18453_4899_x10111_y5917	18453	10106	5912	4882	1
17545_00120	17545	19474	37650	3861	1
182724_5793蚕y5510	182724	8674	5521	5783	1
18465_00347	18465	26611	13260	5496	0
18457_00103	18457	14526	12382	3257	1
18457_00052	18457	25571	11854	5522	0
191812_5676聲y26215	191812	8071	26217	5688	1
182724_5410䎓y11075	182724	4398	11065	5416	1
18457_00139	18457	28318	13065	3995	1
17302_00118	17302	17408	40902	5037	0
18454_01072	18454	12588	13106	5704	0
18869_5571螒y4549	18869	8792	4549	5572	1
18455_00182	18455	29459	13296	3880	0
18453_4386_x31552_y9254	18453	31553	9244	4380	1
18869_5317恣y4638	18869	6053	4632	5308	1
17545_00140	17545	21814	38862	3692	0
18457_00081	18457	15192	13185	2274	1
18458_00612	18458	14635	9640	6248	0
17545_00055	17545	21384	15959	5226	1
182724_2926剹y13761	182724	5265	13741	2922	1
18454_00099	18454	19324	12316	5168	0
17781_00004	17781	17857	11456	4698	0
pre_18864_00225	18864	10468	3158	3733	1
18867_5640_x21236_y5683	18867	21236	5683	5640	1
18454_00067	18454	11112	10998	6240	0
18454_01066	18454	12566	12681	5612	0
pre_18864_00247	18864	5824	8223	2485	0
18464_00009	18464	9764	10406	3375	1
18457_00035	18457	24716	11294	2987	1
17109_3701鈨y26684	17109	9235	26692	3735	0
18869_5343吔y5337	18869	5413	5329	5337	1
18453_4283眹y13735	18453	7739	13735	4283	1
18461_4178_x16825_y2713	18461	16825	2713	4178	1
pre_18465_00268	18465	8224	15534	6692	1
18869_5980癔y3517	18869	7658	3515	5977	1
18455_00040	18455	29236	9932	4593	1
18457_00051	18457	25822	11516	5786	0
18463_00024	18463	10263	10098	3483	0
210254_2309_x13266_y25533	15257	13263	25518	2294	1
18465_00300	18465	26268	13581	6028	1
18453_3021_x27493_y8943	18453	27486	8929	3014	0
18454_00126	18454	23809	8543	6170	0
18867_4605_x30309_y8068	18867	30299	8068	4595	1
pre_18454_00377	18454	24188	8220	3262	1
18457_00152	18457	26106	13155	5283	0
18454_01007	18454	10335	12732	5372	0
18454_01086	18454	24670	9792	5946	0
18458_00376	18458	19319	15082	4979	0
18454_01101	18454	24709	10420	5824	0
18457_00080	18457	8526	16289	4958	1
18457_00202	18457	27349	13097	5618	0
18457_00197	18457	27244	12831	5657	0
18868_5456睳y6771	18868	7770	6753	5449	0
17545_00110	17545	20817	32348	5215	1
17545_00059	17545	24338	15848	3270	0
236174_3529_x13394_y26567	236174	13396	26574	3562	0
18455_00005	18455	12327	10408	3612	0
18470_4630_x23468_y24795	18470	23461	24791	4625	1
18454_00018	18454	11881	8369	3518	1
18464_00194	18464	9111	10682	6978	0
18454_00144	18454	23920	11118	6707	0
18454_00073	18454	12096	12243	6190	1
18864_5030鍇y31359	18864	9363	31356	5014	1
18463_00029	18463	12059	9273	6032	1
18867_5203_x10027_y7237	18867	10034	7235	5200	0
18454_00157	18454	23882	11840	5837	0
pre_18458_00351	18458	25833	7583	5593	0
18464_00081	18464	7165	13366	3803	1
18864_6384㐉y13059	18864	3404	13060	6368	0
17545_00041	17545	18782	14145	3472	1
18867_4421_x31775_y9812	18867	31744	9806	4404	1
18453_7813垙y12199	18453	5788	12192	7801	1
18455_00011	18455	12378	11399	3666	0
17302_00003	17302	16414	15068	3096	0
pre_18464_00168	18464	11989	16105	4158	0
18864_5637嘷y31619	18864	4521	7484	6950	1
18457_00140	18457	24828	13754	3454	1
18462_00041	18462	20549	10174	5139	0
191812_4445否y10324	191812	5423	10328	4447	1
18453_6479逐y4330	18453	9012	4322	6469	0
191801_4724䈦y10240	191801	4207	10222	4714	1
18453_7223_x30215_y5120	18453	30220	5110	7216	0
18867_4621_x24147_y14734	18867	24137	14740	4616	0
18869_3064_x20999_y7621	18869	20998	7613	3053	1
pre_18047_00009	18047	10052	12665	3177	1
18458_00580	18458	26806	15139	5368	0
18454_01000	18454	9945	10504	5446	0
18464_00139	18464	19626	15646	5211	1
17545_00178	17545	18146	28530	4654	1
17545_00119	17545	20151	38040	3594	0
18869_5123_x17555_y3609	18869	17554	3604	5122	1
18465_00205	18465	15247	17325	3115	1
17781_00003	17781	14249	36315	2886	0
17545_00004	17545	18026	13567	3645	0
18457_00025	18457	11261	11424	5828	0
18867_4156鍈y9148	18867	9338	9141	4146	1
191812_6351倉y7424	191812	4998	7414	6336	1
pre_18467_00342	18467	10501	20916	5380	1
17109_2601钘y8169	17109	9504	8167	2700	0
pre_18864_00073	18864	4031	27251	5147	0
18464_00108	18464	8847	18665	3893	1
pre_18864_00069	18864	3982	24364	2555	0
18867_4957_x30093_y7560	18867	30091	7552	4950	0
18454_00060	18454	10617	9993	5816	0
18868_5141蔵y6876	18868	8542	6869	5135	0
18869_3857_x22137_y7268	18869	22131	7259	3856	0
17781_4874_x11466_y11924	17781	11498	11931	4877	0
18453_4231_x30739_y8470	18453	30733	8462	4223	0
pre_18864_00442	18864	4455	27939	4923	0
18864_00117	18864	6476	5135	7078	1
pre_18454_00579	18454	26102	7392	4679	0
191803_8254灅y21580	191803	7032	21564	8245	1
18455_00201	18455	26488	13006	5338	0
18465_00031	18465	11465	9479	4138	1
18465_00083	18465	11189	12656	5618	0
18455_00013	18455	13519	11325	3449	1
236174_3229_x11951_y11316	236174	11884	11110	3278	0
18458_00102	18458	12268	11128	6396	0
18462_00012	18462	10874	9484	5547	0
18457_00163	18457	26345	13835	5439	0
18867_5194_x29530_y6807	18867	29529	6807	5194	1
191807_5178倂y23078	191807	4961	23070	5161	1
18461_4233_x19011_y2874	18461	19011	2874	4233	1
18457_00145	18457	25622	13384	5462	0
18463_00051	18463	24880	11587	4618	1
17545_00071	17545	20340	20822	5311	1
17787_00049	17787	30506	14623	4296	1
236174_4647_x16405_y27845	236174	16411	27849	4660	0
18465_00136	18465	26188	11756	5863	0
17302_00120	17302	19057	39206	4936	0
17786_00001	17786	20659	20368	1720	0
18465_00146	18465	26954	11542	6722	0
18868_4041_x10632_y7193	18868	10617	7193	4032	1
18454_00135	18454	22902	11449	5650	0
18465_00015	18465	7589	12842	4475	1
17109_2500顤y9311	17109	9868	9310	2500	0
18465_00227	18465	10132	13167	5386	0
191807_4114㖉y10280	191807	3622	10222	4111	1
17545_00028	17545	18956	11404	5238	1
17302_00050	17302	18872	21545	2298	1
18455_00015	18455	13603	11245	5399	0
18465_00106	18465	25784	12864	5117	0
18457_00109	18457	14455	13499	5478	1
18458_00086	18458	13816	10405	6123	0
236174_3529_x13688_y26111	236174	13690	26118	3545	0
pre_18465_00267	18465	7812	14990	6763	1
18868_2593_x15801_y13755	18868	15792	13743	2582	0
191812_2734扙y10487	191812	6242	10483	2731	1
18455_00031	18455	27257	10252	3774	1
18868_4706_x15828_y16760	18868	15827	16760	4706	1
18455_00004	18455	15033	10207	3612	1
18454_00138	18454	23363	10913	5922	0
18457_00079	18457	8547	15737	4413	1
18868_5156镀y6495	18868	9531	6494	5146	0
191812_3727䦖y18685	191812	4980	18677	3721	1
17545_00118	17545	19264	37893	3451	0
191807_2469吱y10056	191807	5457	10041	2468	1
18867_4216餳y8365	18867	9918	8351	4212	0
18868_3922_x26631_y7518	18868	26643	7522	3927	0
18868_4523_x15124_y15767	18868	15123	15766	4522	0
18047_5719_x25513_y7957	18047	25513	7953	5712	1
18455_00264	18455	25803	14382	5539	1
17786_00017	17786	20216	20652	1706	0
18869_6291_x15236_y3478	18869	15244	3467	6285	1
pre_18864_00098	18864	4611	9823	7117	1
18457_00122	18457	10727	12819	5657	0
17302_00103	17302	22439	36402	3315	1
17782_3487_x11014_y17041	17782	10993	17040	3492	0
pre_18454_00305	18454	23536	6542	4516	0
18453_7188_x11060_y3637	18453	11044	3624	7189	0
17545_00024	17545	21113	13119	3782	0
18463_00031	18463	11977	9298	5487	1
18454_01031	18454	9521	11016	5815	0
17782_3284_x11909_y16428	17782	11897	16428	3290	0
18462_00020	18462	10270	8859	6028	0
18465_00145	18465	26776	11448	6694	0
18453_5995_x24812_y3143	18453	24806	3137	5981	0
18465_00175	18465	12882	14289	5003	1
18454_00053	18454	16906	11502	4979	0
17109_4772逸y27257	17109	9041	27264	4777	0
18465_00029	18465	11122	8645	4332	1
18047_00047	18047	16062	14806	2443	1
18464_00124	18464	9908	14158	5307	0
17302_00025	17302	16300	30691	3794	1
236174_2801_x11376_y11451	236174	11362	11439	2793	0
18455_5730_x15780_y13638	18455	15805	13630	5737	0
18454_01050	18454	8947	10400	6408	0
pre_18465_00367	18465	9356	8587	6392	0
18465_00037	18465	11349	11115	3562	1
191807_5921䍕y21421	191807	4385	21441	5921	1
18465_00204	18465	14702	17086	2726	1
18869_6854_x10735_y2978	18869	10735	2978	6854	1
18463_00034	18463	11139	9840	5538	0
18868_3783_x28846_y9268	18868	28825	9256	3781	1
18465_00006	18465	7379	10539	5146	0
17545_00003	17545	17860	18010	5250	1
pre_18464_00102	18464	14197	8293	5534	1
18869_4347腦y4281	18869	8166	4275	4343	0
17786_00022	17786	21449	31439	1688	1
236174_6338_x12092_y5845	236174	12102	5840	6350	0
18453_7692_x10145_y15241	18453	10138	15240	7692	1
18463_00062	18463	21872	8812	6696	0
210254_3271_x15413_y13333	15257	15413	13333	3271	0
18465_00009	18465	8909	10214	4875	0
18454_00133	18454	23556	10230	5733	0
18464_00128	18464	10549	14523	5427	0
210254_4149_x16164_y21238	15257	16163	21244	4153	0
18454_00130	18454	18918	10614	5572	1
pre_18455_00241	18455	23527	19971	4313	0
18458_00351	18458	10646	14110	4242	1
18454_01100	18454	24790	10524	5646	0
18454_01082	18454	24124	9821	5815	0
236174_3229_x12413_y11831	236174	12422	11836	3276	0
17302_00018	17302	14958	17061	3044	1
18458_00122	18458	13954	12053	5674	0
17545_00149	17545	24890	36983	3821	1
18454_00106	18454	23365	11962	5430	0
18461_4862_x17603_y2198	18461	17603	2198	4862	1
191812_5158逗y25877	191812	9007	25867	5147	0
18454_01047	18454	10734	11302	5764	0
18458_00561	18458	28545	13321	5795	0
18455_00172	18455	25944	12956	3664	1
18455_5507_x14812_y14221	18455	14827	14197	5510	0
18455_00042	18455	27971	9491	5790	0
18869_3937倀y8198	18869	5013	8188	3931	1
17545_00143	17545	23639	37314	3195	1
18458_00048	18458	14370	9252	5618	0
17545_00054	17545	20696	16076	5274	1
pre_18458_00348	18458	25668	7747	5450	1
182724_3848褃y23965	182724	8904	23966	3849	1
18867_4473_x25161_y6054	18867	25153	6064	4460	1
18463_00054	18463	20055	10768	5519	0
18457_00033	18457	25725	9288	3624	1
18453_5459陆y5477	18453	9641	5473	5446	1
18867_3855_x11412_y8044	18867	11387	8011	3848	1
17302_00041	17302	20042	20005	5360	0
17302_00095	17302	14753	42111	2760	0
18455_00120	18455	12334	12185	5432	0
18465_00219	18465	5976	13390	5308	1
18454_00101	18454	19473	12380	5255	0
18454_01114	18454	25312	10173	6066	0
18455_00263	18455	25459	13308	5548	1
18454_00092	18454	24240	7602	4278	1
17545_00176	17545	24379	33934	5576	1
18458_00250	18458	29374	10288	6172	0
17545_00145	17545	23419	37164	3619	1
17781_3819_x16144_y41186	17781	16104	41189	3817	0
18868_4047_x27203_y7787	18868	27186	7776	4045	0
18452_5511_x26566_y3403	18452	26569	3425	5509	0
18458_00277	18458	28132	12294	5655	0
18869_5692攴y3440	18869	6537	3431	5686	1
18454_01043	18454	10913	10918	5724	0
18464_00049	18464	9569	12005	5870	0
18458_00460	18458	15422	13228	5356	0
18867_4202_x26848_y7080	18867	26848	7079	4201	1
18869_4426瘑y4421	18869	7616	4409	4416	0
18869_4599煓y3640	18869	7153	3640	4599	1
17545_00147	17545	25293	35610	3060	1
17545_00058	17545	20597	17951	5348	1
18867_2903_x13633_y8787	18867	13638	8774	2878	1
17788_3709怀y8213	17788	5993	8207	3700	1
18463_00036	18463	11809	10391	5729	1
17109_6801琲y4405	17109	7433	4408	6895	0
18465_00291	18465	24089	14008	5901	1
18869_3482灷y5660	18869	7072	5652	3481	0
18864_3338㎖y21865	18864	3396	21865	3338	1
18455_00018	18455	13073	9219	5938	0
18454_00028	18454	14332	9240	2972	1
17300_3426_x20339_y44872	17300	20325	44792	3425	0
pre_18864_00008	18864	3124	20315	5918	1
pre_18464_00077	18464	7789	12198	4691	1
18454_00148	18454	25214	11472	5627	0
18465_00206	18465	13547	16389	3372	1
18457_00206	18457	27109	13777	5611	0
17787_00029	17787	6080	14181	5180	1
17543_3705阙y20864	17543	9621	20859	3702	0
18457_00008	18457	13586	11483	3498	1
18464_00086	18464	7903	16301	4260	1
18868_3781朕y11703	18868	6719	11696	3776	0
18457_00159	18457	25052	13718	5323	1
18454_01130	18454	11389	13270	5396	0
17109_7001圸y6470	17109	5743	6480	7052	0
18454_01073	18454	12912	12969	5846	0
pre_18864_00174	18864	6802	7553	2543	1
18047_2622_x11862_y12983	18047	11856	12989	2619	1
182724_4599膁y6776	182724	8155	6757	4582	1
17787_00014	17787	11937	11739	3774	1
191812_3140刄y12992	191812	5024	12991	3139	1
18463_00052	18463	20003	8986	6135	1
17302_00121	17302	18982	39396	4868	0
17545_00001	17545	17012	13613	3775	1
pre_18464_00180	18464	8333	20587	4269	1
18867_6085_x20833_y6331	18867	20829	6321	6078	1
18457_00036	18457	25362	10752	3135	1
18864_2047〖y12128	18864	3015	12138	2048	1
18457_00209	18457	20184	12741	5539	1
17302_00063	17302	23278	24054	3122	1
18867_4984_x30860_y8156	18867	30853	8157	4968	1
18869_4468_x23035_y7089	18869	23025	7081	4463	0
18453_4496_x31014_y8304	18453	31006	8293	4483	1
18463_00042	18463	16758	10620	4855	1
18465_00292	18465	25425	13237	5580	1
182724_2238炖y20268	182724	7091	20264	2232	0
18869_3634坐y7170	18869	5754	7162	3628	0
18464_00184	18464	23814	13788	5491	0
pre_18458_00367	18458	26584	8166	5800	0
18453_4749_x31789_y8895	18453	31782	8891	4742	1
18464_00016	18464	11377	11249	3690	1
18455_00020	18455	12470	11464	5724	0
18869_3547_x21769_y7449	18869	21759	7442	3541	0
18867_4392瘳y13301	18867	7607	13283	4395	1
17302_00117	17302	17566	40339	4680	0
18463_00014	18463	11140	8520	6091	0
18455_00036	18455	28297	11521	3596	1
pre_18464_00182	18464	13104	19848	3152	1
18869_3239昅y6691	18869	6605	6691	3239	0
18868_4517_x31548_y11591	18868	31533	11577	4513	1
191807_4923璙y24194	191807	7498	24190	4925	1
18867_4824_x31628_y8902	18867	31622	8897	4816	1
18867_4768_x26326_y6150	18867	26312	6147	4759	1
18454_01126	18454	24888	9849	6240	0
18458_00119	18458	13747	12358	5694	0
18868_6405_x11428_y4397	18868	11409	4399	6403	1
18463_00016	18463	11589	7799	6197	0
18462_00028	18462	10937	11074	5664	1
236174_3429_x12632_y10625	236174	12641	10614	3458	0
pre_18469_00086	18469	6248	26435	5351	1
18454_01013	18454	12240	11814	5499	0
18465_00028	18465	12414	8456	3785	1
18455_00159	18455	15835	13965	5606	0
18868_3626_x29809_y12585	18868	29791	12562	3622	1
18458_00419	18458	12713	12966	5403	0
18463_00073	18463	21358	11137	5791	1
18454_00069	18454	9998	11524	6797	0
18454_00051	18454	13574	12316	5336	1
18868_4648_x14941_y16268	18868	14940	16267	4647	0
18457_00006	18457	12979	11369	3868	1
18867_4831_x27808_y6496	18867	27816	6476	4825	0
18869_4511_x11720_y4070	18869	11715	4072	4509	0
18457_00075	18457	27614	11763	6294	0
17109_2401隕y9693	17109	9701	9696	2460	0
18464_00082	18464	6366	16275	3913	1
18457_00037	18457	24104	11097	3460	1
18864_5305硷y31450	18864	7877	31450	5305	0
17543_4926堳y20277	17543	5833	20277	4926	0
18454_01134	18454	11388	13576	5566	0
18463_00045	18463	21045	10292	5335	1
236174_3029_x12820_y24699	236174	12819	24695	3041	0
18454_01015	18454	11819	12526	5398	0
18867_7790_x21511_y18480	18867	21511	18480	7790	1
18462_00062	18462	20448	11695	5376	0
18463_00003	18463	20224	10448	5848	0
18869_3634_x20027_y5437	18869	20012	5419	3628	1
18868_3207_x27726_y9448	18868	27694	9447	3197	0
18457_00028	18457	12965	11605	5731	1
191812_6084倦y7787	191812	5025	7781	6085	1
18869_4414_x15653_y4273	18869	15653	4273	4414	1
18454_01074	18454	12472	12838	5880	0
17781_00001	17781	20055	17532	3146	0
18864_3248⑳y15212	18864	2480	15199	3244	1
18864_00040	18864	7644	5001	3391	1
18454_01119	18454	24313	10707	5837	0
18869_4301_x20547_y5218	18869	20537	5208	4298	1
18465_00033	18465	14384	9578	3123	1
18868_3799_x26336_y7466	18868	26329	7470	3800	0
18465_00288	18465	24095	13688	5257	0
17545_00081	17545	22035	16401	6206	1
18465_00245	18465	13754	15888	5192	1
18465_00132	18465	25539	13006	5759	0
18465_00116	18465	26676	11274	5607	0
18455_00144	18455	13577	12094	5868	0
18457_00102	18457	11620	14084	5420	1
18454_00149	18454	24251	10174	6665	0
18453_6316_x30559_y4743	18453	30562	4736	6306	0
17545_00066	17545	25590	17438	3436	1
pre_17543_01171	17543	11482	18932	2262	0
18454_00075	18454	14230	12608	5718	1
18465_00057	18465	10442	10934	5626	0
18869_4912_x19648_y8510	18869	19648	8510	4912	1
191812_5922䕲y8645	191812	4564	8641	5910	1
18454_01011	18454	11168	11900	5514	0
18455_3718_x10944_y12140	18455	10949	12166	3718	0
18868_5242願y5968	18868	9857	5968	5242	0
18869_5024啄y5480	18869	5548	5468	5022	0
pre_18864_00048	18864	3603	9891	6345	1
17302_00020	17302	14992	21956	4341	1
17545_00150	17545	24137	37686	3602	1
18869_5033_x23046_y6158	18869	23017	6139	5024	0
17302_00062	17302	22793	23134	3119	1
236174_6855_x15550_y29832	236174	15535	29853	6837	1
18864_6139䡃y27122	18864	4839	27108	6134	1
18455_4619_x10185_y12182	18455	10190	12213	4620	1
pre_18864_00114	18864	5103	27465	3257	1
17781_6228_x12697_y8412	17781	12724	8396	6228	0
18453_4711_x14090_y3943	18453	14094	3933	4701	0
18869_3701喉y7633	18869	5586	7626	3696	0
18454_00095	18454	18126	11451	5008	1
17545_00111	17545	26840	32354	3071	1
17302_00064	17302	21121	20590	4923	0
18458_00077	18458	14200	10769	5504	0
18465_00157	18465	7793	13867	3977	1
18454_01109	18454	25409	10105	5716	0
17109_6401禉y3767	17109	7644	3978	6434	0
18454_00064	18454	11344	10444	5732	0
18458_00386	18458	10955	15932	3970	1
18867_4302_x30805_y9233	18867	30805	9233	4302	1
18454_01115	18454	25136	10316	5878	0
18465_00036	18465	11790	10382	3746	1
18868_5965_x17541_y6435	18868	17527	6427	5958	1
18869_5393芄y3671	18869	8261	3666	5380	0
17545_00023	17545	20519	12647	3785	0
18867_7541_x13210_y4462	18867	13210	4462	7541	1
18453_7024递y4138	18453	9015	4125	7021	0
17545_00078	17545	21756	16438	5412	0
18457_00082	18457	13088	13068	3439	1
182724_4327䡇y18972	182724	4841	18982	4322	1
17302_00017	17302	16477	14183	4580	1
18465_00125	18465	24611	12908	5379	0
18454_00146	18454	24646	11260	5983	0
18869_00024	18869	17715	10452	4732	1
18462_00052	18462	20510	10800	5164	0
pre_18864_00012	18864	3189	24467	4791	0
18463_00069	18463	21451	9901	5544	0
18868_5131疖y7239	18868	7578	7239	5119	0
18463_00011	18463	13200	8084	3291	1
236174_3893_x17507_y26071	236174	17508	26071	3872	1
18457_00026	18457	11942	11125	5527	0
18457_00040	18457	26208	11563	3493	1
17302_00125	17302	18222	37704	4886	0
18465_00080	18465	11174	12578	5504	0
18457_00009	18457	11943	10205	5360	1
17302_00040	17302	19681	20348	5396	0
18457_00044	18457	26172	9975	4363	0
18453_2400_x15836_y7243	18453	15834	7235	2395	1
18458_00564	18458	28627	13810	5211	0
18868_3488_x24952_y7321	18868	24941	7313	3478	1
18457_00110	18457	15130	13742	4990	1
18457_00136	18457	22124	14960	5393	1
18464_00192	18464	11650	10083	5623	1
18463_00010	18463	13268	7021	4053	1
18457_00141	18457	27428	14011	3363	1
18465_00079	18465	11178	12640	5429	0
pre_18864_00457	18864	3164	20962	5811	1
18455_00009	18455	11616	10737	3892	0
18465_00078	18465	10529	12772	5398	0
18457_00001	18457	12534	8934	3811	1
17302_00045	17302	20862	19117	2771	1
18869_4345炗y4738	18869	7097	4738	4345	0
18462_00017	18462	10985	9583	5770	0
18462_00055	18462	21018	9119	5533	1
18464_00061	18464	22324	12272	4092	1
18462_00015	18462	10302	9377	5883	0
18869_6076_x17177_y3306	18869	17177	3306	6076	1
18867_3758_x14594_y6944	18867	14585	6926	3743	1
18454_00010	18454	12768	7416	3800	1
pre_18469_00002	18469	7537	19212	5108	1
18864_5648䠹y28849	18864	4840	28844	5633	1
18454_01124	18454	25624	10910	5880	0
18454_00132	18454	21544	12227	6070	1
18867_3973_x31634_y12362	18867	31622	12355	3961	1
18457_00078	18457	9439	15299	4329	1
18465_00152	18465	27067	11867	6704	0
18454_00086	18454	24446	7664	4032	0
18454_01062	18454	11862	11854	5544	0
182725_3680_x13452_y7614	182725	13444	7610	3675	0
18465_00017	18465	7054	11860	4875	1
18457_00125	18457	10900	13260	5514	0
18867_3832_x10338_y8748	18867	10380	8750	3822	1
18869_4384_x15799_y10704	18869	15779	10691	4378	0
18454_01055	18454	9888	11518	5738	0
18455_00044	18455	28178	9503	6182	0
18465_00304	18465	23433	15416	5172	1
18454_00100	18454	19391	12344	5280	0
18454_01051	18454	10984	10640	5538	0
18454_01078	18454	25177	8652	4530	1
17782_3672_x34784_y19432	17782	34777	19451	3676	0
18463_00074	18463	25452	10371	5932	1
18869_4054_x19963_y5080	18869	19942	5068	4042	1
18458_00577	18458	27164	14817	5260	0
18464_00122	18464	9228	14253	5763	0
18454_00072	18454	12801	12048	5796	0
18453_4725_x30684_y6703	18453	30684	6703	4725	1
pre_18868_00443	18868	10990	8439	3242	0
18869_4410蝲y3996	18869	8779	3994	4403	1
18869_5482_x15126_y4142	18869	15126	4142	5482	1
17302_00035	17302	17128	20214	5690	1
pre_18864_00424	18864	5381	25377	2220	0
17545_00180	17545	17848	24748	4704	1
17545_00091	17545	23399	16638	5981	0
18454_00057	18454	17209	12747	5315	0
pre_18864_00025	18864	3341	11097	2429	1
18462_00057	18462	21610	9761	5407	1
18457_00083	18457	11726	12203	5286	0
18458_00444	18458	14138	13856	5348	0
17781_5361_x17741_y11849	17781	17747	11847	5364	1
18453_6604酡y4006	18453	9161	4006	6604	0
17781_6028靲y42888	17781	9774	42910	6025	0
18453_6846_x11548_y2831	18453	11556	2828	6842	0
18454_01133	18454	11006	13228	5734	0
18465_00154	18465	7900	14714	3744	1
182725_7341䖓y22594	182725	4584	22565	7320	1
18454_01044	18454	10249	11334	5672	0
pre_18864_00113	18864	5053	28415	4293	1
18463_00005	18463	11824	7953	3802	1
18453_1641_x24165_y10580	18453	24150	10573	1634	1
191807_4821㚘y18726	191807	3676	18713	4799	1
18465_00287	18465	24142	13777	5170	0
18454_00134	18454	24057	10638	5801	0
18868_3875蜇y8341	18868	8697	8331	3869	1
18470_3582_x22459_y29708	18470	22466	29704	3582	1
18864_4797鑓y2359	18864	9460	2349	4789	1
18462_00054	18462	21790	7923	5786	0
17302_00079	17302	16210	40007	5418	1
18455_00256	18455	26446	12614	5969	1
17545_00131	17545	22153	38058	3591	0
18454_01108	18454	24660	10561	6152	0
17545_00175	17545	18526	24728	4772	1
18864_00015	18864	4783	6151	5176	1
18457_00010	18457	11760	11663	5384	0
18864_4267➔y21031	18864	2794	21028	4258	1
17545_00046	17545	21534	14784	3182	1
18455_00163	18455	21894	12236	5332	1
18453_3690节y9898	18453	8272	9893	3689	1
18465_00058	18465	10688	11232	5464	0
18464_00044	18464	9939	12553	5563	1
18465_00133	18465	26180	12499	5519	0
18465_00070	18465	11798	10465	5424	1
17302_00123	17302	20929	37312	2540	1
18454_00050	18454	17304	11494	4966	0
18457_00133	18457	22768	14691	2976	0
17545_00093	17545	24854	16614	5796	0
18867_8235_x25208_y14610	18867	25208	14609	8234	1
18869_4453閆y8809	18869	9586	8809	4453	1
182724_3887夁y10339	182724	5894	10334	3882	1
18457_00003	18457	12802	8782	4293	0
18464_00153	18464	24239	17260	4244	1
18465_00234	18465	10505	13629	5773	0
18465_00349	18465	30582	13343	5293	1
17302_00066	17302	20614	20754	5221	0
17781_5166_x11993_y10858	17781	12026	10851	5164	0
pre_18864_00153	18864	6115	25585	2191	0
pre_18864_00427	18864	2819	18105	3245	0
18868_3932_x25373_y7132	18868	25360	7128	3929	0
18453_3316舔y11076	18453	8206	11073	3306	1
18453_5317_x24548_y3717	18453	24531	3707	5306	1
18457_00127	18457	10498	12409	6397	0
18458_00049	18458	13018	9410	5893	0
17545_00085	17545	18921	19110	5727	1
18453_3841销y7920	18453	9487	7901	3838	1
18457_00014	18457	15144	10743	3335	1
18458_00586	18458	27025	15952	5371	1
18457_00144	18457	25517	13109	5237	1
18869_5553牵y3994	18869	7260	3973	5547	1
18867_4330_x29413_y7746	18867	29402	7719	4319	1
18465_00041	18465	10308	9775	4134	1
17109_2201聆y23301	17109	8045	23305	2275	0
18464_00088	18464	6200	17576	4403	1
18453_3350褥y9653	18453	8915	9638	3337	1
18457_00118	18457	11651	12457	5543	0
pre_18864_00051	18864	3629	24690	4142	0
18864_4429祅y3080	18864	7947	3081	4419	1
18458_00053	18458	14164	9278	5818	0
191801_4180瑀y5386	191801	7431	5377	4173	1
18454_01039	18454	10227	10976	5813	0
18458_00550	18458	27077	13585	5617	1
17788_5767_x16636_y3662	17788	16638	3666	5769	1
18864_00043	18864	8977	4713	3238	1
18869_4001䎃y7249	18869	4383	7249	4001	1
17109_4764昡y5727	17109	6621	5731	4770	0
18455_00145	18455	13235	13128	5534	0
18864_4693_x10912_y2095	18864	10906	2101	4691	1
17545_00048	17545	21981	16571	2935	1
18454_01045	18454	9900	11132	5727	0
18465_00261	18465	22382	15690	4995	0
pre_18864_00044	18864	3595	25897	3679	1
18464_00075	18464	23212	12744	5343	0
17545_00172	17545	22956	35936	5512	1
236174_4229_x13663_y8589	236174	13662	8589	4211	0
17302_00106	17302	19764	37280	2635	1
18868_6757_x10353_y4324	18868	10329	4319	6748	1
17545_00115	17545	19932	34488	2764	1
236174_2657_x11930_y12250	236174	11935	12254	2639	1
18868_5531獖y7030	18868	7345	7017	5529	0
18453_5033_x32118_y8975	18453	32111	8972	5023	1
17302_00119	17302	18546	38936	5011	0
pre_18464_00103	18464	14083	8287	5741	1
pre_18864_00088	18864	4315	24999	6571	1
18869_5941_x16325_y2938	18869	16317	2931	5934	1
17545_00006	17545	19104	13380	3667	0
18457_00117	18457	10620	12510	5781	0
18462_00050	18462	21453	10451	3332	0
18457_00058	18457	26705	11299	5589	0
18454_01056	18454	10838	11843	5519	0
236174_4029_x13079_y8858	236174	13079	8855	4030	0
17302_00032	17302	19768	17660	2522	1
18465_00230	18465	10853	13206	5530	0
182725_4290噱y18488	182725	5667	18490	4282	0
18864_00057	18864	6381	16443	1973	1
18465_00258	18465	20212	15241	4837	1
18465_00008	18465	8103	10000	5121	0
18465_00199	18465	12939	18541	3288	1
18463_00072	18463	21865	9403	6809	1
pre_18464_00169	18464	11980	16416	4125	0
pre_18864_00413	18864	2343	19900	2526	1
17302_00053	17302	17320	21960	4431	1
18455_00260	18455	28236	11727	5745	0
17302_00105	17302	17513	37779	1892	1
18864_6821兄y6844	18864	5144	6844	6821	1
18453_7245_x12979_y2864	18453	12968	2866	7234	0
18454_01022	18454	10617	9454	5688	0
17302_00055	17302	21902	21526	2972	1
18462_00007	18462	11982	10038	3539	1
17302_00065	17302	21126	20896	4878	0
18869_3701眃y4993	18869	7703	4993	3701	1
18867_4457疒y10554	18867	7590	10548	4454	1
18465_00305	18465	24999	15244	5250	1
18867_6985_x12525_y4095	18867	12516	4089	6970	1
18454_00074	18454	16750	10838	5660	1
17109_3101_x10824_y7188	17109	10827	7187	3187	0
17302_00076	17302	15831	38808	5219	0
18454_00048	18454	12894	11840	5473	0
18465_00264	18465	26510	15401	3753	1
236174_3729_x12692_y9419	236174	12702	9424	3777	0
17302_00049	17302	20503	20346	5222	0
182724_2247枅y11803	182724	6785	11803	2247	1
18455_00121	18455	12489	12368	5382	0
18867_4397荒y9768	18867	8338	9756	4389	0
17788_4719㔒y9492	17788	3504	9482	4699	1
18462_00013	18462	10424	9387	5676	0
18455_00257	18455	26660	12273	6138	1
18454_01009	18454	11113	11678	5494	0
pre_18464_00163	18464	11549	14795	3321	1
18462_00043	18462	18504	10497	2656	1
191812_5411怑y24641	191812	5995	24627	5404	1
17302_00108	17302	17832	40337	2262	1
236174_3536_x15159_y25525	236174	15163	25531	3510	0
18465_00285	18465	27654	18623	5118	0
18455_00136	18455	12433	11872	5744	0
18465_00286	18465	24678	13172	5234	1
18465_00141	18465	26635	12045	5826	0
18454_01005	18454	11097	11094	5472	0
17302_00114	17302	16635	39155	4388	1
pre_18454_00376	18454	24184	7660	3802	0
18465_00111	18465	26054	10597	5478	0
18867_4874_x16831_y16618	18867	16830	16618	4873	1
17781_2184_x15071_y19950	17781	15078	19970	2172	0
17109_2301鐘y23665	17109	9422	23667	2305	0
18453_7132_x31679_y7308	18453	31670	7300	7130	0
18869_00025	18869	18649	8888	4571	1
pre_18465_00370	18465	10004	8867	6394	0
18868_4803瀂y8311	18868	6997	8299	4797	0
18464_00155	18464	21949	18524	3956	1
18457_00096	18457	12350	12900	5392	0
17302_00124	17302	19112	41280	2798	1
18455_00007	18455	12159	10717	3579	0
18457_00063	18457	27340	11142	5713	0
18454_00127	18454	23656	9317	5895	0
17302_00007	17302	16998	15661	3203	0
18454_01061	18454	11287	11814	5800	0
18463_00018	18463	22628	8698	6177	0
18464_00085	18464	5969	14750	4154	1
17781_6270钔y43380	17781	9497	43384	6277	1
18454_01010	18454	11385	11515	5495	0
18453_2991_x13607_y7348	18453	13607	7348	2991	0
18457_00184	18457	24345	20606	3846	1
18465_00007	18465	8699	9995	4822	0
18454_01001	18454	10897	11384	5511	0
pre_18464_00159	18464	7045	17753	3967	1
18867_6408鍃y6158	18867	9342	6158	6407	1
18463_00058	18463	22024	9147	5961	0
18453_3492_x29357_y9198	18453	29353	9194	3485	0
18465_00155	18465	6422	14561	4759	1
236174_4429_x13147_y8003	236174	13148	8002	4488	0
18465_00045	18465	9008	11427	4818	1
18463_00013	18463	11499	8421	5787	1
17545_00124	17545	20788	38882	3678	0
18457_00056	18457	26291	11110	5622	0

## Sheet: compression_stats(byte)
gold_standard	raw_LZMA_size	adathr_LZMA_size	multiscale_LZMA_size	guo_LZMA_size	NIEND_LZMA_size	raw_pbd_size	adathr_pbd_size	multiscale_LZMA_size	guo_pbd_size	NIEND_pbd_size
18455_00041	46706316	12844864		9193628	2794044	72898311	53424261		20527506	15852102
18464_00010	48086472	22887428		13883084	3289888	120588015	55961281		33812839	17879541
18867_4922_x30354_y7405	45074512	12293028		14529436	1991532	73916353	47537683		31770120	7569721
18465_00309	47159296	14447344		10920516	3773744	74214322	56683894		24114649	11089565
18454_00143	43017524	10737756		8509196	3009832	72568045	46702673		18198578	11605618
18453_3945_x11262_y6434	51043740	15205548		13956032	2902604	76367491	56510479		33024459	11875661
18868_2621_x11765_y8944	49433736	13985464		11286732	2123880	75883292	54463001		23957237	8765422
17302_00031	39305380	7414124		11023780	4176300	69921343	36164783		26335651	13841337
18458_00488	45293300	11853780		9411636	3673380	73448230	50851890		21506065	14016489
18454_00166	46048360	12244680		13921304	1884084	73992048	47250343		30702724	7438367
17787_00019	45000484	11255100		9883952	3852692	73323512	49431976		22790992	13651379
18457_00027	43029984	10597668		8862784	2059648	72642097	43878400		18905852	8467330
17302_00033	38386760	6856728		8655128	4273980	69586842	35270676		20137279	16147148
18867_6014_x17935_y4434	48652668	13414804		14584272	2191324	75285096	52265318		32101594	7895516
18869_4571_x10055_y8359	25603524	5723320		3923836	2063356	61077333	26716263		9936716	10428932
18453_6181_x10238_y3690	49511488	13994744		15820128	1978696	75714585	51315867		37134131	8952492
18464_00191	50796916	46955404		36964300	2402016	180928994	99687090		101985093	16222376
18462_00061	44183268	20161000		8895128	1748204	118786381	55803572		20545836	15713028
18455_00045	45929380	13070548		11172840	2190168	73058532	50723139		23741076	9598938
18867_4052顒y8712	47670008	13116852		17250908	2179104	74467016	50557056		40442104	7963194
18465_00054	41938644	34793024		26878432	3385660	154671468	79400713		73673869	18534339
18455_00123	42888360	11138712		7075148	3480744	72506601	47909379		14638934	14142328
18454_00154	45251480	12479668		12435168	2402048	73443851	50308071		28010091	9849494
18864_2086⤃y21496	63813532	18780076		15430412	2269860	95343858	63098605		35378997	9075129
17787_00050	48433796	12910028		10911348	4125060	75220139	53300888		25903092	15048540
18454_00061	44949736	12592340		12235884	2266740	73411709	50531677		27512791	9371954
18457_00203	43853140	11015440		9824432	1774004	73075550	45439126		19915429	7772796
18457_00034	38359544	37924076		25453804	3389452	148969855	91619818		73596228	14601003
18864_00021	61008168	18416856		15847404	1912500	88301003	61197894		35059229	8048025
18457_00194	45945520	12276280		12727708	2128596	74318301	46052446		26346591	8012836
17781_5894_x11460_y10079	33186084	6631864		11631064	2224172	66231745	25544418		26369508	9144897
18867_5319_x14289_y4114	56177320	17536736		17078292	2602748	81721716	60315389		43618300	10735141
18455_00220	53357144	16725156		18767844	2237960	76297425	58548529		47122963	9542869
17302_00046	35662668	5781240		7682300	5117364	68581467	29812164		17473392	16468222
18867_5082_x26232_y14941	41835096	10488644		4525420	3078396	72636681	48242046		9514816	17782218
18867_3807鄰y11820	50016224	13961768		11743608	2492872	75040721	54753706		25327844	9691493
17109_6301䝖y24516	45014484	9838116		11543144	1220772	72070802	43476970		25488724	6358667
18465_00229	43824288	26016808		18412636	2131800	123930417	62741071		42841062	8379682
18457_00089	42471868	10361940		8619292	1670456	72831322	44056596		17456004	7305309
18453_3225_x17398_y19713	46406692	25762072		17889844	3469032	137772958	62592920		46513398	15548527
18455_00143	44654208	11795792		10384352	3360944	72960927	49394401		23044128	10686520
18455_00133	48915884	14418048		13591224	2157612	74835426	53575964		30533369	8844748
18454_00159	46216744	12437380		15113112	1911628	74261297	48301682		34588927	7550582
17302_00057	37109300	6548280		10335204	5247940	69283650	32653780		24499053	16200324
18455_00033	47665300	13068844		14816324	2841924	74089551	52263941		36294725	11895363
18454_00136	43740648	12002788		10208532	2566104	73012257	49819569		22173901	9806874
17543_5334偦y20381	76606096	28524200		23353424	1349044	111930619	71624599		59325948	7181644
18457_00064	44551128	11580196		11638924	1862344	73753238	45715834		24594992	7601008
18047_4458_x18853_y10785	40440748	9999388		5528724	4144324	72205259	43038859		11383454	12177434
18867_4533_x14227_y15937	65652348	23106364		14862396	2415360	98619588	67989253		37963031	15920417
18464_00042	44630852	10640284		9189092	4044136	73401056	48914962		20237091	15719768
18452_4126_x15225_y20986	39680384	45969264		35624796	2802888	149752972	108976282		99504112	14772048
191812_3163扤y21524	67722056	22597852		12800468	2237180	106344777	67766795		31038951	13063453
18458_00542	43050356	10506444		8300044	2590760	73471366	45566304		16796018	9699660
18864_00023	61213604	18642880		15641308	2223644	87821378	62011926		34592179	8845209
17781_3668鑓y17266	34554668	6873816		10624612	2533512	67492049	27675193		23029065	9867107
17302_00116	34507496	5774496		6697784	4825388	68340768	30030963		15394937	16885319
18458_00150	40211584	20544828		12035720	4004824	120903219	56453052		28139171	13489783
236174_3729_x15151_y26698	39912208	9180784		11609908	2168360	71019048	40873617		26971091	9028938
18463_00032	57262016	17054940		10667584	2043644	93832514	59026670		26242024	16222497
18465_00312	44633480	11938256		11000196	2159584	72660123	48639338		23911882	9299072
17302_00059	33954840	5353848		4426876	4938624	68148121	29078353		10412501	18778728
18454_00054	45846152	12290840		11346000	1907868	73756132	49260512		25051812	8009283
18454_00161	47500316	13480060		15764396	1751624	74736658	50351821		35893378	7234717
18864_5099捨y29941	54977452	16413708		12765108	1992464	82598166	58534867		28133947	8200391
17545_00045	36896344	7281548		11702316	2595684	69212861	30089422		26392612	9932973
18047_7769_x31046_y13195	39632356	48608720		37079576	3182360	150637708	113764015		103471852	14031382
18454_00155	46490588	13297972		14889600	1730580	73991910	51427176		34057978	7588320
18454_00176	47998260	13515148		14861412	1953084	74846049	50864186		32935069	7700459
17543_4868朧y21047	76466168	29099496		23728352	1264488	113322091	72093356		60003983	6650794
18455_00023	42760644	10646380		6996132	3121980	72331162	46329223		14511213	13674817
18458_00584	43030148	10954840		7734408	2719308	72927734	47522907		15781899	10683734
18453_6477_x30376_y5078	48138816	12902268		10953244	2273652	74783831	51183220		23824845	9596259
18454_01132	47734812	13037688		17124380	1932988	74733758	48890463		39145920	7405578
18867_7172_x22280_y4802	49906008	13933004		13365296	2318632	75775505	54847895		30718948	8949152
17545_00146	33526432	5658108		8066716	3906464	67075166	26619540		18876084	12968562
pre_18864_00059	53360084	14898976		12443072	2164400	81028122	56655966		26968426	8879171
17545_00047	35897944	6023148		6457312	4164128	68584190	31662596		14801334	15571863
18464_00193	47721300	13982796		9335300	3184488	74499695	56124090		20839350	15803119
18453_6675衶y4461	51584644	15681744		16820012	2529128	77081206	53813832		35092716	8940278
18454_01032	47089872	12776516		15599536	1943104	74358040	49508189		34865426	7756888
17302_00014	41918448	9193236		13614240	4787712	70654642	41287622		33516812	14662997
18454_01104	47223028	13482400		16609632	2138324	74788396	49966244		37116240	7850003
18464_00127	44488604	17042464		13054032	3967452	111609974	58426073		31098086	14851589
18457_00129	42216820	9894144		7339220	1908804	72551692	43180513		14685724	8027585
18868_3931_x26823_y7496	47796244	13130316		16904148	2213128	75389143	47579773		36524174	7912838
18464_00143	43936780	37728808		27210152	3265920	165348343	97222896		73038666	13858862
18458_00565	43318380	11661488		7926348	2270324	73025922	49177180		15829201	9000306
18864_6956腔y30811	60867068	18420192		14600532	1877596	92151807	62022152		35397310	8209176
18457_00077	43561680	10028564		6273596	3541044	72967090	45972682		12983344	14073867
18454_00096	44058944	12151944		9227880	3621212	72756990	50342951		19535153	13691645
18465_00001	49937184	21533932		19124064	3277036	114758385	64465122		50111849	13815939
18455_00153	45682684	12509824		12146560	2317164	73460507	50181217		27036880	9507095
18463_00019	73645024	26058296		19190072	2062816	120736883	70674031		51494085	12109659
18868_2584_x14386_y13639	41167256	9116180		6084728	3370868	72077483	41624287		12586183	13491198
18453_3810_x16082_y20891	41144876	12340748		13017604	2773744	83800508	44271122		33477833	10233350
18458_00242	46007400	13257900		11331020	2474080	74894332	49808151		21844169	9045168
18462_00027	43375004	22929952		10387272	2368752	125740019	59665716		24871416	15306718
18867_5287_x32054_y8614	51051096	14663996		17916728	2152068	76238007	53736838		42025753	7975573
18454_01103	48359460	14116964		18740000	2097492	75341305	50837827		42450166	7634658
182725_2390襄y12077	59459660	16727864		6707088	1757448	91061635	60356597		14348203	10551579
18868_5686颇y5415	48721068	14000444		14537384	1988676	75362940	52080295		31698803	7645221
18463_00067	69906464	34643632		22842744	2446932	163252136	80146314		62858913	14647433
18463_00001	74306656	31650884		23805260	1700580	150820499	75252880		65736279	11809518
18864_2520⤓y22642	60353364	17461680		16567124	2168252	87749322	60763731		38976410	8767436
18454_01105	46577828	13268928		14590076	1938640	74114483	50601442		32152376	7780975
18463_00020	68139604	22918224		17315532	2031428	108982924	67358677		44546405	11721488
18464_00031	46507664	13316108		9125600	3849900	87317862	55892835		20331273	15878161
17302_00096	45152636	11131056		16004816	3025168	72036863	46033382		38106863	11081359
17545_00126	42407172	10415540		18846572	2862608	72904360	34594855		42073609	9808056
18454_00080	43619764	11546572		8395092	3823100	72634910	49415824		17868634	15943067
18864_4420䍷y8261	58335484	16567368		14436584	2052220	86617958	58429321		33192135	8088957
18464_00183	44539976	46910288		31816828	2829224	166279900	111006130		87881220	15037126
18869_4302_x23433_y9053	51366172	14346988		12712556	1219528	78239538	55510205		29329855	6276312
18465_00082	44740256	12519232		11153360	2239792	73169163	48977160		22709925	8570561
18463_00055	67267632	23496872		14420676	2148680	116975226	68647814		38409435	13923136
18457_00031	38868832	15453744		11402952	3167452	101737421	47129893		29035244	13434587
18465_00209	43822396	28979556		21899496	2291124	144872216	66833881		61362528	10311038
18454_00140	45034048	12014116		13350868	2167300	73367467	49159243		30874309	9066388
18868_5723瀱y7203	52325680	15241452		14315080	1664024	77412175	56371066		32171485	7309479
18864_00002	60108148	17792760		13409476	2139096	87742402	61067921		29104102	8699967
18455_00142	44753312	11956612		9621080	3683956	72772944	50464891		21132152	13814267
18453_4693_x33039_y11636	49632276	14460248		13205416	2010776	74999502	53993343		29657336	9026007
18461_3220疖y9465	55008468	52992892		43153352	2219356	198339106	125371220		118699136	14113364
17545_00057	33369564	5124524		5129780	4001904	67370355	28333517		12223309	16552191
18465_00044	43755624	42197328		35847136	2997636	155363669	97666278		97196057	16128840
236174_5738_x11712_y6818	33015392	5418668		3640308	4268048	67144615	28894990		8260012	14876217
18465_00303	42199336	31554228		19753608	3724492	156561193	71252185		50046176	15606049
191812_5221逨y25900	64207212	20595708		11994456	1838088	97070755	65590792		27637299	8922334
18454_00170	44411316	11636432		9688752	2818540	72557832	49662740		22013733	11955298
18454_01081	46062904	12144760		14861232	1987428	74112440	47571484		33749290	8011515
17543_3828怣y17044	84337120	33568140		26101704	1382156	134565953	76896584		66695551	7933466
18454_00090	45980992	12372716		10091680	2911976	73509851	51286617		22013336	11797871
18458_00241	45984812	12429040		11783356	2266640	73961940	48612998		24504478	8712021
18453_7309呂y9199	45521524	12387260		8709380	2809924	73490611	50391721		17618704	11640254
pre_18465_00373	46766768	38116988		31503520	2953068	164114677	84428139		85679474	16694768
18453_3935_x22928_y21885	43655220	16484400		16212264	2148184	89403025	48286559		41367742	8825041
18458_00280	42908900	11413604		9064756	1992244	73069391	48261498		18632969	8462766
18457_00074	40384620	9799104		6098196	2638308	71871922	44224832		12161073	10543834
17302_00048	38626168	12353180		10219572	3688144	81031897	43582145		23532649	15505580
18455_00019	43462216	10939932		8795500	3311524	72602707	46967888		18763910	12395549
17545_00168	29836468	4382676		5870644	4350512	64494789	23803354		14029644	14994317
18864_00029	60945592	18370368		12981776	2081752	92225064	62284643		30151418	9027177
18464_00052	46883884	35511116		21336400	3696636	173237932	75735967		53613016	11807377
18458_00375	42857580	22977632		14444608	3514580	126480738	56790382		35266250	13064655
18458_00125	41810328	18898736		13903484	3678084	112484317	52276328		34206703	12749332
18453_6229_x34471_y10482	44582100	21280152		12823488	3000572	108087734	54913573		30540226	12315646
18465_00235	41045880	18076112		11966084	3973852	111210327	58651527		28332785	13822492
18455_00132	48193704	13744800		11084104	2477736	74206656	52981645		24885215	10786539
17545_00092	33320460	5800600		6960672	3626696	67202125	28610566		15848092	13009015
18465_00246	44439260	11323208		8633888	3816788	72566875	49385143		18246345	15903276
17302_00078	33978896	5362188		7626788	4285536	67630808	28741910		18021931	17104572
18462_00035	46717888	11647600		7245488	2023868	74651739	52795342		16491604	13873031
17302_00006	45298928	11038392		17182684	2371052	72640189	44324394		39927978	9051865
18455_00224	54023080	16343436		21153772	1955136	77109946	56433801		51036080	7540103
18454_01112	46444932	12664752		14417052	2026804	73925762	48647189		31261272	7894114
191801_4228_x15043_y11097	144929808	70266032		41701204	1773268	260199598	178220638		116431939	15879216
18453_5535_x29214_y5045	48978768	14120440		12420044	1899552	75057888	53811909		27300956	8507614
18453_6500_x34303_y12884	45299120	11471468		8410160	2633716	73084197	48338178		17708648	11078638
18869_4662_x10221_y8547	44408204	31220996		16990540	2205344	154155837	70220160		43934756	10897273
17302_00110	38341828	6992024		9666984	4691676	69742002	35006670		23174283	15803963
18867_4826_x11914_y16564	40502816	9406364		7654760	2273040	71537215	41992973		15764342	8631790
18869_5418_x23277_y4971	57469780	42437684		34614892	2059016	189517158	96187008		95806778	11769571
18465_00030	50171608	36053344		27409284	3321388	172684316	80013275		74724082	18236306
17302_00098	43356464	10077904		13993000	4698560	71265308	44064718		33554153	13575537
18455_00147	46333428	13034956		13313868	2330532	73791402	51146588		30543152	9576881
18454_00131	45526756	12428648		12351336	1981260	73583981	49213344		28476456	8261140
18868_3853_x29683_y10294	53501152	16060832		12281588	1643284	78558031	58572521		27187941	7957989
182724_4785倂y11122	57763160	16124476		10946420	1294992	85516207	60010444		24323166	6765958
18869_3751塨y6832	56971984	17920852		14581664	1203148	82298488	59160998		33098330	6029502
pre_18864_00016	56839756	15081664		13970920	2125240	83998277	54888827		31083904	8348830
18463_00004	70434548	23542248		15496312	1964128	114013034	68493929		41388642	14516919
18464_00196	41403552	48035804		40951524	3831276	151844304	118888818		113975381	13129902
18868_4132_x11881_y6094	46767680	13344552		12429412	1743024	75404477	50816502		26577477	7561536
18869_4848_x18620_y8132	41002672	30724104		18366976	1918172	153706952	70433649		47477282	8316853
18453_3471_x28224_y8289	51074024	15356648		13067908	3206196	75965711	57321346		30327178	13867394
18867_4926_x25796_y14504	43507320	10225512		5347944	2526156	73464926	47359537		11202134	15324757
18868_3009_x28076_y11485	36040892	9560068		8426632	2088876	69604922	42163762		17742815	9120800
182724_2525蒃y21088	62226244	19430772		10306548	1465796	101666826	60920801		22891015	7748797
18867_7123_x11808_y5131	61983860	20416520		17294044	2559792	86709674	64791270		43473067	10272714
18864_6734䢙y27447	54361908	16235096		10612084	1902076	81517260	59898067		23267200	8337474
17782_3352_x11384_y16404	32079976	6073620		8528424	2897696	67190464	26268388		19385447	10641348
17302_00011	43905264	10586184		16137148	2419404	72644121	42959061		37624887	9236827
18867_4776_x28359_y6621	49697516	14186380		16228048	2135268	75563529	52997484		36952505	7796849
18457_00116	44855460	25679272		15531796	3736892	140254918	62904207		39828986	15668441
18454_00142	43141420	10731896		9166588	2649860	72656257	45915122		19798666	10193522
18465_00109	43001376	25858764		19199672	2218332	121530605	59978374		44489831	8425717
191807_5062搄y23808	73896748	25065832		14197728	2189016	113878056	69563529		35309621	15261100
pre_18458_00369	43823140	31435596		21217596	3386140	159701407	70865860		54036371	14290829
18458_00353	48642992	13454820		11263580	3639324	74094510	54116185		26533635	14601413
18464_00197	41250088	77372148		64882420	4155480	151175975	162363317		162309216	12128421
17545_00113	32121220	5529684		6633308	4638492	66957097	27917595		15291771	13226895
17781_6287舰y11645	32069240	6274104		10606224	2480884	65339967	26559153		23567340	9676959
17781_6643_x22317_y12822	32934748	5981104		10292160	2736120	66633526	25921633		23599761	10007630
18869_5150褳y7652	49608084	13545860		10522180	2255844	77732652	53955019		24788975	11239518
18453_6053耲y5933	48541144	13951544		11616012	2609608	74888887	53728697		25390739	11029857
18867_6413_x20950_y6015	52142160	15061092		14775220	2247928	76890979	56377209		32892210	8129464
18867_5654_x12080_y5724	54723240	16510736		15222928	2492056	78587411	60414445		37919765	10916446
18458_00548	43599052	11153944		8593012	3542492	73026149	47973496		17912738	11739665
210254_2226_x16029_y23953	58758436	16572660		15527532	1902056	77354633	58810814		39289288	9901893
17543_3308_x10077_y3766	86852688	35731160		27916948	1655216	136400133	78973804		73647486	10138687
18869_4520_x23555_y8194	49282812	21150644		17329528	1924724	109695848	57851645		44954545	9415268
pre_17543_01274	85555748	31558192		26866352	1549336	135140979	75818019		71369777	9830760
18454_00049	45111976	12122476		10299916	3213136	73389970	50729266		22205234	14109124
18458_00437	44272848	11436448		9508744	1900860	73489346	47660063		19568189	7934864
17302_00085	41646364	8808428		10868252	5276860	70619047	41675105		25280783	15971076
18465_00056	41333212	12829224		11194656	2442144	71748303	50547724		26248141	10432259
18457_00055	42825916	10668276		10391160	1773612	72711542	44409662		22640986	7648585
191812_2978礃y22705	69279000	22961940		11819832	2310768	107819562	67822892		28316585	14265543
182724_2333炁y21185	63604820	21943144		11590588	1784232	102809218	65321845		26620864	9673247
18464_00141	46345888	33142064		19285084	3136624	171398110	73688743		52143437	16677125
18868_3453_x28753_y10380	44736012	13222240		12167736	1961540	73911264	50229076		25531425	7830535
18454_00068	46103484	12699796		14751968	1799964	73856601	49910868		33623841	7489842
17109_6401癁y3978	35935572	7029460		10482652	1174380	69347558	29920362		22024166	5910641
17545_00136	42896364	11075176		19540896	2763964	73145668	36027363		43927268	9661434
18457_00111	38401140	27846460		11814692	3707200	147642281	63540710		27960319	14617209
18465_00238	43048548	29255776		17401824	2514792	132599641	66585076		41215461	10059594
18868_3871_x26350_y7564	49177764	14306448		18126520	2227608	76480908	48554321		37691090	8062163
18457_00146	42383368	10177112		7952876	1919592	73364083	42851967		16043092	8045267
18453_3186_x12745_y7108	50629880	14922036		15330128	3182840	75899472	55089860		38280156	12662658
18454_00141	44290232	11615576		11435604	2163448	72991824	48180784		25622194	8956890
18454_01018	47811012	13570836		16104428	2002516	74844041	50617550		36165451	7694570
18458_00239	41612568	10297452		6754840	2859764	72374928	45690187		13813806	12550561
18867_3994_x27846_y7437	50071624	13955040		14297824	2333976	75657566	55659101		34280250	9252944
18457_00007	39688332	37116324		22328456	3838780	158433072	82087760		62857838	15537295
18458_00443	44240104	10958644		9116184	2289576	73353929	46781049		18683079	9183959
18869_7472_x16444_y11009	46509312	32351820		18904660	2106820	177461244	74340930		50265802	8788714
191801_3966_x14363_y10542	101216632	41856760		23258184	1928912	199612501	95254640		64738931	14924855
236174_2669_x10674_y13239	39084348	7065832		6371116	4005128	69758730	35868066		14002417	12840742
18868_6196_x17668_y4955	48196688	14058268		14224260	1942348	75020909	52439739		30526230	7690375
18465_00035	45657212	46728872		40241504	2629640	166588885	117813852		109054121	19452740
18453_2884_x12998_y7285	51195364	15194748		16216948	2975856	76560705	55508795		40022206	11989873
182724_2997堡y12613	63863748	19025532		10372608	2107428	93973395	64065509		23048767	10827263
18455_00127	46939452	14063204		11488064	2918204	73634832	53431556		26247637	12757033
pre_18864_00084	57268832	15347604		11090228	2311216	86475512	57885661		24086111	9818964
18867_6007_x18415_y4843	49120400	13222508		15708792	2204064	75381379	51267978		35563831	7967623
18869_4282_x22276_y6457	59940452	18717300		15561624	1161944	84347533	62144994		38848677	6491613
17302_00052	35607504	8251684		5385252	4451056	75274623	35200808		12328485	18300514
pre_18864_00079	60430244	18459700		14073932	1956156	90527183	62741465		32655721	8201174
18869_4371_x21382_y5522	59006660	19075524		15602112	1116472	84989090	60988777		38642616	5922821
17302_00037	34797620	13969428		9887532	3830188	93538854	42523519		23378037	18933440
18869_4550_x17965_y4177	48429508	26372832		18893460	1425484	142259705	65884394		50408565	7374912
18869_4722_x18329_y4110	49062528	18991032		13362824	1159280	107277049	59191868		31572359	6311718
pre_18864_00060	57310580	15667116		12351396	2040308	84824033	57310632		26967003	8798537
18458_00374	43031072	11380964		6137080	3610808	72766223	49176498		12597411	14080977
191812_5586䡵y23378	69628516	23970484		14402284	2168024	109301089	68645167		35723245	11693763
18455_00122	44296168	11661444		10376496	3189728	72982343	48391681		22887800	10646571
18455_00148	46166588	13006544		12397584	2715152	73638865	51395363		28358575	10903293
182725_2241鄓y11193	94403672	38221052		21651780	1688324	176697323	88410370		57112008	10783818
18458_00461	43769540	11372584		8423284	3059116	73560211	47826706		17334782	10915843
18458_00541	44159668	10901944		9946768	1835476	73489638	45847976		20608740	7794927
18868_2559_x15436_y13207	41884020	9487648		8286888	2182244	72769965	41703679		17165712	8870279
18453_5343_x23330_y3366	47899068	13253496		13668112	2402208	74428380	51183003		32671192	10318141
18457_00170	43079168	20213468		14340412	4133988	125991965	57340436		36713612	13876063
17543_3471_x12087_y3637	85395388	34015176		25485388	1649512	134150033	77183848		67445386	10323563
17545_00165	32959284	4541816		6768048	3964576	66676994	24001087		16169496	13851189
18454_01006	45919700	12348740		13473520	1668328	73810209	48224029		29374527	6965308
18454_01098	47535880	13702288		17806072	2061156	74846741	50584314		40917411	7733952
18454_00059	51033124	17036836		15020408	1699108	75259074	55261651		32665275	8559069
pre_18465_00371	47132956	36782532		31159728	3239540	161921101	79888977		82241786	17761372
18454_00129	50248076	16049744		15586596	1843736	75336398	54301176		32524190	9400609
18453_4540_x32498_y9442	49610216	13519108		16017216	2303824	74821906	52008896		39155750	9704966
18869_3480慨y6983	65351692	21258060		19295556	1213724	88530336	64654766		46768993	6017119
18458_00502	47319232	23019444		17672484	2294492	118594950	60033348		46591278	12061549
18868_2601_x23273_y17306	47325728	12834604		10338312	2931216	74321172	52185742		23649051	13014452
18463_00068	69043568	23693496		12975052	2388004	113827940	68677309		31716166	12654570
18455_00181	47637992	13094568		13015120	2936992	74414617	52996564		30935640	12474554
18455_00255	44874008	12102544		12941424	2676420	73230956	49718895		30002466	9974179
18454_00058	46356964	12666468		12424560	2495880	73927558	50706802		27901386	10409919
18455_5472_x13482_y11733	44617372	11684344		11773684	2485108	73180510	48010025		26453117	9784746
18453_2428_x13810_y8197	52273184	15812920		14124664	2965936	77243923	57655203		32503381	12609311
18455_00199	44411700	11685176		8976324	3497700	72932339	48961842		19263223	11823793
236174_7077_x14579_y30892	30313204	4503848		2660696	4002572	65066320	24359009		6711334	14651124
18465_00348	41953004	17287760		12704664	3316104	114077268	59758633		29848894	17391472
17781_6627_x22762_y14486	38790240	9180992		14188288	2234396	70137632	35768390		33183284	9171649
17781_6881_x22248_y12698	33109128	5753744		10309324	2794052	66622865	25879421		24134463	10067304
17781_4710_x13766_y10574	33305272	6330912		11402668	2500960	67017041	25829863		25738462	9455401
18461_7132挸y3287	46266184	13947552		10331820	2416364	88639816	52597740		24440232	11266895
18868_2924_x10668_y9719	50472720	13946764		8556684	4254328	76097706	55339462		17762314	14151056
18457_00090	43314480	10664676		9517528	1821544	73214531	43621643		19313836	7533665
210254_4485_x16442_y16836	41676268	7806136		6396580	1775012	70945774	38816166		13873114	8192240
18453_5667_x25695_y3103	45811668	12481532		14035976	3126036	73751151	50135683		35526356	12518677
182725_2581鍵y21137	103135844	48195320		26170488	1247608	214362463	110772681		70754237	7040079
pre_18864_00163	56256908	15964264		11439640	2257100	84391311	58142622		24232675	9737214
18462_00009	37498668	7855860		4997476	2374448	69505810	37222394		12208823	11974571
18464_00045	45319548	16900508		12559312	4248632	104325263	47724679		28846620	13979622
18453_7112邉y4667	51865404	15805456		16374588	2698632	77107181	53675027		33643502	9457707
18455_00262	44063460	11818292		9831484	3336024	72581355	49365503		21734875	12384928
18867_4336_x10280_y7972	49429352	13657392		17373136	2124556	75204699	51138601		41180691	7866533
17545_00089	30852232	29446880		20265540	3559496	103550092	69304892		53149563	15781005
18458_00264	44871124	12274684		10719232	1825372	73675333	48617835		21738669	8362089
17545_00155	31712708	4602940		6546244	4634916	65873756	23777348		15068768	14073739
17781_6262梖y13574	31072656	5795828		8525168	3150536	64652404	27358484		19139855	10605877
17545_00044	32114020	4778736		6419684	4515600	66382617	24548225		14988485	13395787
pre_18864_00286	52972112	12735084		12135496	2258616	78921331	49303581		24816003	8947351
pre_18864_00067	57821472	16994040		15063432	2045672	86295748	60332354		35777733	8240661
18453_5308_x10321_y5166	50655916	14925528		14865948	2039084	75941555	55330616		34925720	8748732
18869_4629葑y4031	46125988	20169740		15366504	1726920	109537901	54011123		38414933	8053202
18464_00129	44069888	32724496		17897464	2582328	157961255	71008919		46903223	20026462
18465_00047	42984996	42625704		32606436	3391352	155326623	95563253		89432700	13844985
18457_00023	42080816	11037820		8461564	2087952	72684599	46009212		17628723	8825147
18458_00551	43502140	10576184		8049156	2863184	72997994	46454655		16274779	10064456
18864_00119	65146604	21227452		15278696	1962108	101082664	65257450		36898384	8781436
18868_5369_x19532_y5532	50369200	14659536		17568832	2259364	76615183	50672434		37334819	8146119
18454_00046	46266228	12936908		15892312	1999276	74386745	49245369		36090384	7657810
236174_3729_x13645_y9551	39628856	8462972		9484992	3685176	70466676	39222838		21305160	11604144
18454_00171	43051980	11354168		7412952	3743192	72388949	49286085		15476000	15423630
18869_4026_x21667_y6102	63392508	20490096		18094088	1403228	86481807	64390174		45673921	6155123
18868_4883_x27078_y6285	43330876	15368516		14770900	1643700	99338980	52623954		34515095	7360497
18462_00053	44119904	31733632		16523144	1556768	168280475	70576844		45024463	11732062
18455_00110	50621408	14578704		15798924	2886084	75006275	55452861		38968711	12748446
236174_3529_x12805_y10541	38044416	7086484		7143836	3537520	69713083	34743178		15612766	11505534
18454_00162	44902936	11948936		11126492	1989736	73230150	48240996		23727467	8290331
18454_00027	42823052	10404916		8246852	3563904	72417154	46581017		17633613	14234480
18454_01075	48691460	14018580		17325252	2113648	75497590	50521565		39001354	7766412
pre_18864_00147	53919536	15444816		11760116	2193804	80466186	57936728		26341819	9654444
17302_00009	43918608	10863248		15928568	2457108	72334106	44047819		36150773	9431030
18457_00088	40504640	11825696		8512440	2831192	79934227	39181206		18498093	10579246
18454_01113	47936072	13154180		17792332	1918312	74686412	48925162		41017467	7520617
18463_00038	53561888	13851320		8083652	2315128	89051758	53772234		18634812	13965895
18455_00021	45421620	12232840		12697280	2504768	73431029	49729992		28744040	9684223
17545_00179	31093868	14363488		9372164	3929072	88031443	41315680		22542173	13101778
18455_00158	44733372	12215844		8981340	2711812	73166115	49682402		19630107	11073028
18453_1674_x14446_y9719	53203012	15468936		16788540	2783088	77049665	56264585		42851417	11737546
18455_5316_x26308_y13288	46703596	12924344		14890468	2030296	73921006	50344009		34347811	8290289
18455_5404_x24949_y14106	45739280	12749736		10596668	2545928	73462434	50746990		23753583	10631832
236174_3929_x13599_y9165	40316212	9002284		10993060	2278556	70891327	39825211		24635355	9625306
18457_00049	41725468	19269156		13433504	1943904	109784153	52523398		30254786	8219957
18454_00009	43444864	10759476		9140412	3532532	72775621	46554339		20034517	13702610
18454_01085	47744084	13499824		17533912	2238932	75081644	49856850		39271824	8041108
17302_00015	40832524	9189264		11631628	5299116	70724826	41680663		27486355	13645518
18455_00154	45885512	12498780		11952812	2193440	73535448	49889325		27338449	9086108
18864_00026	58397396	17574460		11168216	2370528	89154285	60576362		24171833	10197850
18465_00032	45749080	24585076		15808836	2996952	126030457	60837960		39600919	16242370
18453_6675_x10576_y3102	45705248	11644808		10873296	2866752	73659335	46259085		24408184	11644700
pre_18458_00374	43119712	30239864		19465328	3181272	158720796	68962364		51825352	18210266
18868_4863_x31402_y10126	34633564	9176392		9979408	1461360	69243326	40222136		21571434	6976476
17545_00166	32624436	4398628		6959892	3820992	66267033	23526106		16828399	14415283
18465_00233	43327392	16539516		15019980	2410320	102440043	50923117		32804495	9467814
191812_3915耑y24180	94974976	39389932		24589420	2202752	177863647	88711671		67276489	12491369
18457_00120	41429960	9880008		8058144	2058652	72192502	43838789		16837952	8563092
17302_00093	49309328	13077848		21205928	2869180	74747136	46798622		47984673	9761191
18457_00114	42825392	10076560		7446108	3274712	72599864	45822858		16083738	13151221
18458_00185	39680188	9339140		4779760	3377812	74150426	39868701		10219261	15228976
18864_5242钃y31549	59325508	17698928		12480932	2144716	88301977	61457840		28188931	9537993
18868_5983_x17523_y5085	48659268	13482596		16716828	2006424	75340354	50198653		37622995	7809234
pre_18864_00082	62099268	18601640		15122688	2251340	90892350	62375117		34322481	9203021
18457_00062	40509120	15527040		11837212	2862876	100547143	45546096		26225041	11914604
18453_2713_x27713_y9899	51398856	14845004		15869176	2686312	76339486	55293874		38898203	10872840
18867_3926蜐y12751	51576916	15250412		11360948	2586244	76219210	57541197		25047985	10586160
18869_4693_x19236_y9148	41547648	24437160		11362140	2606256	127107748	55626372		27315429	10187529
17545_00084	33640612	5228360		8191908	4001900	67432813	26438814		20221125	12084871
18453_6708搷y7833	47727524	13667180		12306080	2400080	74724968	52866830		26724425	10118481
18465_00115	43653320	11868784		10137452	2361104	73269752	48157426		20059845	8617626
18868_4464呷y11004	47869264	13482304		12966968	1752576	74987542	51670339		29550707	7858528
18864_3015㆔y23588	60786728	18490356		15217400	2207616	87930362	62122393		33128084	9014921
18869_4550爃y4574	48918144	13236616		10246524	1191772	74651247	53519611		22036313	5885655
18457_00015	37506736	29797676		17533860	3991336	144621031	69935771		48680893	15292749
17781_6355摃y33777	55870788	22920108		24614212	1995668	75607369	58857781		59259673	8571990
18457_00112	43287276	34299688		22479768	3086600	162289519	80034129		59190838	10822126
18454_01120	44717116	11280004		13016352	1961060	73556525	45524197		28798571	7837298
17302_00027	42263884	9217540		12759644	4418764	71080193	41262435		30211091	13697816
18462_00032	43758380	23474840		11761652	1946472	136244997	61720215		29900471	13401077
18454_01048	45442080	12014344		11870272	2611920	73404910	49815654		26194590	9388639
pre_18866_00186	50524980	13473792		10841696	2305420	76823046	55150024		25583856	11229641
18464_00029	52215828	54308016		43358184	1913324	181625126	122841701		112219302	9459193
17545_00094	30461888	14517388		9233204	3894804	91112323	42726199		21941299	13884597
18455_5517_x15391_y12702	43944444	12014188		9641692	3473460	72863944	50547610		21130158	14878369
18458_00249	44959352	12215924		10739812	1906688	73569796	48798723		21990934	8075040
182724_5355匡y20589	63284572	18360036		11285776	1939100	92877750	63538504		26106496	10889808
18465_00248	42319624	48732308		40992728	2876936	150639296	110601237		107492518	16111457
182724_2670嘕y13225	63952060	19174444		11878660	1304760	92934950	63361530		26220592	6685663
18454_00169	45402860	12191148		13260708	1740504	73612564	47589088		29211491	7261807
18457_00043	37823000	23340672		13400660	3805760	143208248	58467296		33075330	12923237
18464_00198	41990356	45668024		34026904	3883016	155713300	102438493		98571840	14800346
182725_4080敶y11407	78081964	27459120		16398756	1631468	129984122	72035331		41877843	9007701
pre_18864_00018	54293964	15991776		9914048	2660932	81771436	57973089		20550216	11833834
182725_2917鎑y22263	95127640	41767252		21722948	1538516	192660440	95546609		57485981	8424363
18454_01054	44339712	12313024		10332816	3329704	72957638	51384927		22553388	10911387
17302_00010	43572424	10055588		14815824	2383512	71850391	42288504		34708302	9283519
17302_00075	40116916	8041436		9286644	5029164	70200609	38854193		21657574	16382807
236174_3970_x13439_y8678	40564440	8599524		10139016	2368572	70712733	39095160		22403205	9694847
17300_5969_x27278_y20820	33381156	6114356		7027216	3433452	66932797	28441452		15860286	11837312
pre_18458_00373	42727576	33841864		22539480	2876692	161163106	78842498		60680296	17615522
182724_2526甩y21792	71994008	25516388		13283448	1980612	116841139	69691196		31475712	10797969
18454_00056	47636276	13612724		14061436	2334608	74345426	51858295		31572341	10082501
18455_4982_x21552_y14337	48691272	14321088		14013904	2334692	74240545	53188416		33377377	10699124
17545_00122	35499464	7164832		10641244	2765604	68627182	30001511		24704664	10338144
17545_00163	28554548	11125740		7493860	3427408	80600706	38661342		17549854	13885960
18463_00040	56484160	13886744		8266184	2225960	92483443	52956422		18882730	13253558
18458_00075	41072280	32836544		22389416	3951616	160088029	78595398		60763292	13905335
17302_00056	36771932	6542672		7811420	5692640	69269991	33593039		17921389	17554217
18454_01063	47379692	13744348		16370344	1905892	74553447	52081792		37605870	7868230
18455_00022	43722568	11203576		9573072	3378952	72718386	48321016		21252360	12694905
18869_3590愲y6798	64284752	20840232		18559256	1243508	87182421	64326247		44214391	6134116
18864_1871㉲y21319	59462000	16876944		11432320	2880352	89782327	60414385		25459855	13099229
18867_3525饘y10743	50928784	14849212		15408660	2196296	75978341	55436495		35395466	8021303
18465_00119	44892340	12439876		10138400	3967352	72816921	51979175		22830009	13479636
18458_00575	42620596	11316860		7195040	3605952	72680019	49283717		15122894	13625436
18457_00018	42827900	10842252		9379068	1846436	72666396	45069092		20279350	7955049
pre_17781_00066	33053952	6078956		8349304	3033076	67004061	25796688		18096520	11123253
18455_00016	42016788	9979628		6838072	3756520	72245282	45195913		14842268	14710954
pre_17543_01139	92377212	40424404		31747568	1531320	161336157	87926897		84971033	9807741
pre_18465_00368	45556800	52313392		41906752	3251764	165319382	115436308		109602527	18109382
18457_00188	42398488	52878200		39476816	2728360	160663162	124241152		113751255	13951137
18454_01052	43807732	11407096		10200488	2504348	72883669	47607423		22360702	9717851
18452_4536_x11274_y21067	42355192	54615344		40745756	2485232	162760408	130386707		109452092	12719672
18455_00119	48459096	13516768		13213440	2990008	74244016	53668879		30247134	10790210
18455_00126	46541960	25244436		21067116	3148740	124970798	62953262		54663063	15087937
18455_00259	45464456	12120952		12928940	2332344	73305564	49000561		29211694	9599895
17109_1701聈y22277	49703180	13093508		11991548	1430356	73251743	51682736		26000311	7414635
18465_00213	45322444	14568852		9752868	4359440	84312678	57360091		22268996	15670311
18463_00071	67944948	22512996		14898476	2422428	108821365	67799107		38587036	13724168
18868_3715葓y8977	41541440	10263920		13402336	2057380	72669130	39927086		30661957	8109884
18454_00016	44269272	11528364		9437544	3931432	73077445	49607952		20145208	12486919
236174_3829_x13590_y9284	40217020	8923856		12157580	2551188	70782585	39573522		27791947	10463869
191812_5219䄧y21100	68858924	23372576		13051364	2261932	110812882	68274772		32249153	12417106
pre_17543_01090	88692840	34338072		27597760	1744968	142298059	78849400		74352572	12968371
18454_01021	49792252	15108012		16723536	1716212	75053937	49166226		38448638	9114153
18868_4192_x10967_y7007	47737852	12961444		11077200	1681524	74751687	50816352		23828019	7592498
18455_00180	47560716	12862840		13968476	2788988	74276453	52587793		33481442	11473299
18454_00015	46831520	12718300		13888768	2446952	73736897	51324748		32133524	9651415
18869_4419_x16667_y10498	44324348	38705644		24049840	1852008	168246476	84935747		70000681	12106040
17302_00047	35909604	5683668		6886180	5125632	68525661	29567280		16218190	16087594
18867_5486_x20836_y5690	43273064	11255152		10544140	2191516	72677867	46509384		21683810	8088894
18457_00066	43671640	11656988		12070292	1702732	73198089	46656942		26757665	7515871
18453_7146螈y4552	50144884	15013576		16264116	2548388	76129297	52140669		33857274	9197173
18457_00045	45201868	11961748		12493844	2026688	74199108	46513197		26288005	7890374
18455_00032	47776604	12995360		15326108	2155600	74346450	51120669		36588448	8796480
18465_00011	51962260	15314564		11951208	2471536	75947783	58196612		26982087	12122738
18453_5436_x32746_y12751	46890904	12057820		8876248	2919392	73832251	50752578		18998222	13926083
18454_01035	47794772	13415864		16467340	2024772	74673861	50601150		36811761	7718417
18453_3678褸y8684	51525884	15548196		13884528	3163480	76451847	57321837		33210086	13531630
18458_00273	41891868	18194708		10718784	3047924	113034859	58705894		23919478	12814075
18454_01118	45945644	12346072		14926448	1903716	73916696	47758040		32661330	7464896
18462_00060	44140260	21237628		9327392	1606364	122369471	57042938		21882832	13980395
18457_00097	42174812	9865308		7689220	1740076	72701470	42633135		15516758	7626417
17109_2301蔵y23051	44580024	10469848		11376148	1420224	72344445	43678404		24638241	6686228
18867_7390颇y4961	59454544	18368452		16570052	2419696	82293920	61990934		40440742	9485681
17787_00026	45550340	22414072		20115628	3326668	125527527	58102292		54981245	14613548
18453_6746蕕y4741	49892172	14680208		14304276	2338832	76031747	53030411		30065885	8968062
17543_2434_x11441_y5587	90104740	37487736		29521644	1573356	144715047	81477533		77227160	9595174
18455_00047	44265320	11788236		9935152	3455232	72790756	49544960		21871830	12610276
pre_18458_00360	43246048	37650628		26828968	3382352	161768218	85068400		72386283	17142357
18457_00095	40332732	9504020		6998732	1881940	72134089	42054163		14620689	7893473
18458_00268	42083652	18058852		11761856	3207444	107795334	47832810		26423044	12646816
18454_01131	47192016	12865872		13139768	2144008	74195501	50326281		30042066	9051828
18462_00014	46141628	10865456		6804552	2052232	73989148	50711452		15145404	13929407
18869_6241_x19347_y3562	47434492	17542728		14067072	1556176	100916828	54321718		34652394	8170994
17545_00121	32022052	5040140		5251616	4591496	66517101	25644817		11930256	13207208
18455_00206	43726188	11882680		10007228	3421252	72555303	49516099		22250703	12592030
18462_00029	45111184	38596380		21982484	1994248	175902488	83166497		65072296	12877851
18457_00072	47946952	13005784		16294664	2381812	75762767	46522883		35122425	8376071
18465_00228	41128972	17104720		13253964	3696240	108335680	53415898		30283070	12406286
191807_5629䙡y9410	72732044	24147432		15389540	1470356	113370726	69108775		37175082	8939051
18453_7455_x32866_y9412	44329228	11488036		10308844	2809992	72588869	49113561		24069519	12351749
18457_00190	45067940	11617096		11543280	1899460	73834165	45969222		23685252	7918722
pre_18864_00039	47261568	12682060		9872880	1959252	76744531	49627779		21373723	8350848
18457_00119	41877696	9887576		7532104	1969648	72403886	43715289		15326230	8089395
18455_00008	46286608	12939076		12199084	2690880	73371451	51573066		27542246	10860622
17781_6202瘳y12296	31533884	5873860		10778508	2578128	65603797	25497460		24363251	10012994
17302_00112	36540180	6941888		7140620	4712228	69299032	34890692		16163019	16941247
18462_00031	43690624	29042312		15149824	1819272	166620706	68591951		40871413	12727822
18454_00128	44912140	12107096		11832704	2430152	73344506	48528508		25415238	10086790
18455_00106	47604168	13034828		13470880	2724124	74235395	52309965		31128400	10620168
18047_3132_x24052_y12385	40832544	18294328		12896708	4083964	116810366	55073116		32700314	16102040
17545_00008	38014304	7488644		12905988	2387740	69807983	31130674		29841381	9360697
18454_00139	45144484	12242532		13706392	1865788	73652731	48661512		30789567	7843775
18457_00047	42284076	10365116		8129524	1937900	72572355	44775678		16881843	8144785
18454_01064	46380684	12885836		12972352	1780080	73855469	50404816		29127399	7743667
18454_01111	45894776	12089420		14476232	1881048	73959991	46763930		31666187	7428049
18869_4883_x18883_y4120	50090208	18856968		14215488	1315988	101759666	60162855		34793590	6889989
17781_6626_x22318_y13682	35172208	7086504		10029016	2735780	68224296	30983487		22659547	10203289
18454_00167	45134608	11511588		12215712	1865492	73451346	46506680		26753646	7704277
18864_00025	61956516	19325756		17441224	2087652	89974250	61837597		38665268	8238267
17302_00091	42993880	9624428		13337872	4123864	71196314	42597654		31918726	12985919
17300_3514_x19676_y45282	38238976	8350900		11946856	2531156	69814877	33441705		26191714	10115575
18458_00458	45641684	23056560		18932880	2491564	119727824	56850740		48050762	9989893
18455_00254	44642652	12137232		10533132	3142996	72992107	50001923		23225956	11202558
18462_00018	44754580	10810724		5211224	2288056	73690483	50414340		10812628	13845177
18454_00004	49512568	13632424		17314068	1919540	75291418	52143875		40903377	7626535
17302_00113	34861892	11653684		8911912	4564520	80619765	36931313		20985906	17436828
pre_18864_00062	59400824	17135396		14895108	2401788	86536864	59956453		33798533	9751547
17782_3253_x33739_y18314	32228972	5510584		7104184	3862160	67347249	24793151		15894593	11046594
18869_4841_x18666_y8144	40836352	30452604		17827420	2058272	152876902	69772503		46071826	8629432
17787_00007	44371824	34087000		24913844	3265772	162831068	78471265		67402327	16442588
18869_5108皈y4065	48065448	15747308		13106520	1309360	89242988	54599178		30549185	6079393
191812_4446晷y24393	72624300	25986580		16814488	2372632	116684986	70323005		43874011	14495220
17545_00170	33702352	5938172		7033584	4009048	66924010	29694289		17015139	13306018
18453_6040_x24821_y3042	50180756	14628056		14880720	2075500	76786348	53566483		32477720	8092324
18455_00012	44465520	11077120		10936444	3696600	72921021	48537165		25856697	15629179
18458_00616	43677784	31484548		19412840	3302348	162711378	70587254		50029948	12525307
18455_00043	47432208	14054760		12597784	1979584	73259288	52801926		27946541	9355744
18462_00038	45648552	10358432		8646944	1687004	73866199	47895383		21238613	9677843
18867_5867_x21009_y6208	52683160	14441200		15188012	2267032	76875132	54711403		34231946	8146054
18457_00076	45305056	11353520		10607764	3315520	73700017	49669711		24978847	13214149
191812_3922葕y6768	90091464	36798428		22340644	2295612	167570749	83757939		61551950	12998060
18867_3469_x10058_y10954	51485440	15135856		13603600	2157712	76092491	55037831		28838378	8006395
18868_4634_x13823_y16687	45923408	11421644		6550740	3334364	74871997	49708499		13427949	12940000
18453_5941_x24629_y3152	49368260	14152492		13498804	2089140	75653171	53279811		29056734	8283904
18455_00258	45132804	12072444		11714972	2875664	73085069	49387334		26074365	10577156
18869_4764刑y5995	59734972	32685804		23697084	1788008	155041579	72503364		65509588	8893058
17302_00016	41566304	9228652		14655756	4990952	70791198	41584014		36540971	13815254
236174_5840_x15240_y29741	34248004	6036332		6489592	3928168	68455750	28822660		14019657	10329615
18455_00202	44409324	11957240		10888800	2627164	73072725	48886291		23791422	9625307
18465_00243	43994200	11656744		10189436	3764056	74638243	48821283		22656070	12509710
18864_4067㑤y21495	55149000	14963388		10759636	2403300	83498501	57682609		23070634	10099853
18465_00034	49202100	14023476		10451584	3437764	75137758	55832868		23475812	14238176
18454_00065	41641200	9869712		6282600	3820536	72157546	44485040		12888153	13116173
18868_3228_x28576_y10788	53225712	15967412		14740452	2032436	78627064	57100751		33262768	7697044
18464_00048	46467980	36079200		23872780	4143988	175096041	79730115		61715926	11731259
182724_5651頲y25682	55850692	15913548		7513012	1045268	85558819	59002951		15863998	6110766
182724_2383錀y17890	58835740	17500380		8321624	1378700	94363105	61492337		17162346	7449854
236174_6338_x12496_y6617	30865380	4955192		4768084	3560588	65961830	24928111		10719472	9908140
18454_00062	44999464	12464916		9808544	2805088	73040089	51184905		20579569	12365929
18455_00125	44741512	12132292		9982460	3611920	72992614	49881723		21595077	12483472
18458_00505	43053216	11037504		6101420	3211808	72789448	48111930		12512310	13952276
18869_4268_x10899_y9077	43105520	13046292		10067852	1825300	81926151	44986258		24680351	9276256
18455_00137	45656964	12472288		13247796	2131408	73541750	50049092		30133996	8823781
18864_5444獒y31475	48362864	14000660		10211280	2058680	76887661	54215938		21376773	8624565
18465_00040	49509852	35253092		25175928	3258344	169670450	77419453		68503630	18098531
18465_00084	45029852	23639744		19467848	2153448	108243688	55414095		46857655	8563325
18452_4002_x10332_y17479	44804348	22109072		16390120	3751952	125089806	57731416		42662617	13881161
18453_3848_x19057_y7025	50465020	14126036		14687764	2853400	75015995	53872231		35184466	11735145
17545_00064	36175052	5938700		10419900	3887952	68593946	29582331		25111683	12221434
18453_4283畃y12923	48574812	13373892		13178624	2607712	74813379	52978122		30270668	11111358
18464_00112	46006648	18454928		14228364	3816672	108051349	51553954		34260407	14734748
17781_7132覘y15272	50010496	19553452		22493012	3224616	72981396	55138546		57942172	13307974
17302_00099	41968600	9391200		15537540	2370768	71485482	39934738		37016031	9350640
pre_18464_00086	44967608	33455752		17464224	2867700	169312614	73312089		46196380	15255510
18457_00005	38876852	28642540		12491928	3833952	150778536	64726871		30625213	15001114
18457_00241	38101820	58695732		44867876	3251716	147865886	138576009		126012724	14827904
17109_6601䎄y7436	39590468	8009148		10372768	1266968	70892850	35608477		21875555	6416537
18864_00114	53349216	14622172		9632396	2373628	81453820	54280496		20861457	10368527
pre_18458_00354	43495020	40366728		29929108	3047496	160774414	90539111		80536140	15424717
18455_00048	43404600	11217540		7747728	3126068	72445538	48240282		16582383	14090304
18465_00092	42632700	10489108		7573252	3830836	71944941	46965834		15819118	14871633
18867_5894_x10157_y6463	51530612	14599252		16394104	2153668	76236416	56049278		40414140	8371612
18453_4345_x12044_y5189	49039076	14045828		16188628	2572960	75268915	52482480		41164596	10992175
17782_3138_x32805_y18352	33251468	6471792		10195248	2745028	68010502	26695745		23584102	10321296
18464_00169	47214684	47341120		32448280	3337852	175624957	103871663		90655147	14471606
18867_6452_x16339_y18318	87750188	36436200		30599212	2176380	146136093	81509388		86913110	13349784
182725_5094唲y11642	65907864	19882560		11422220	1324428	98277902	64480696		25454812	6710144
18454_01038	44558552	11547128		12657040	1792804	73403501	46861231		27793670	7548918
17545_00027	34926084	6049600		10813860	2892796	68093393	28833970		26585111	10137006
18457_00048	41809456	10408096		9112684	1735140	72668802	44568532		19260591	7449173
18463_00021	75561548	26904232		21135008	1886964	124698459	71390098		57346841	10936522
17545_00056	33242640	5040388		7760612	4449628	67071120	26287524		18667939	14171227
17545_00025	33524936	5566156		8193336	4025992	67007112	26580139		19804929	12780495
18457_00068	44768504	11510368		11511544	1859252	73781029	46251312		23762567	7869356
17543_5296儱y20385	77012252	28797088		23688784	1325384	112499825	71843551		60073111	7188286
18867_4554_x26130_y14869	58572900	18524752		9673896	3161044	86936793	63975374		21191718	17511719
18867_5083_x14145_y15212	48284348	13210392		8331832	2574780	75569816	54578211		18318320	13178116
17545_00162	30754788	4032988		5142148	4070852	64406007	21945656		12443872	14616590
18463_00061	69148988	27738740		15884644	2215712	137889529	76795449		41538124	14200703
18458_00051	44011276	12544032		9094952	1696552	73239810	49520626		17949929	7320613
18457_00123	41161712	9921056		8290540	2398120	71670549	42993406		17751102	10038558
18457_00142	40945296	16525708		12479112	4036024	109059942	49166346		30349543	14191666
18464_00102	42365452	13392580		5020352	2629068	73308715	57191048		10282677	16762508
18454_01123	44785856	11592476		12758352	1651652	73273011	46819904		27572741	7190436
pre_182712_00027	62029704	17779208		12378308	2198712	88771178	61390013		29216689	12310349
18867_5408_x30554_y7318	40633928	9847176		11644424	2073132	71510654	43755862		26820326	8163596
18458_00555	41726668	10215552		6757252	3600216	72381762	45552745		14034535	13752612
18867_4817_x16327_y15739	62059948	20671520		14659084	2748836	91443564	65596669		36496202	14116223
18454_01122	45065964	11680996		12209964	1688604	73382515	47026876		26397620	7444102
18864_1917㐗y12763	56770352	16580392		10444952	2803600	85809544	59562807		22671784	11651093
pre_18864_00111	55044044	16040608		14629076	2214336	82162077	58547055		34964462	9321329
18454_00055	48085336	13246948		15233412	1979580	74815396	50678305		34451753	7928608
18867_4954顠y7599	51519228	14953652		15821128	2263148	76033922	55965203		36448563	8249233
18868_6019镁y5296	46726580	13524448		12821296	1545140	74430706	51948562		29100927	7238907
18457_00115	43696764	19451256		12237760	4137720	116886145	53378294		30173344	16922597
18869_4837_x18229_y3163	43172996	31610132		24539488	2336860	156132143	70885825		68376434	8365168
18462_00042	44209940	10448936		4522896	2485732	73579969	49060001		9626329	11123800
17545_00052	35112188	5381480		5967504	4419156	67924888	28453840		13625854	15868267
18454_01117	46009232	12334616		14611212	1711752	73681554	48253033		32902890	7242185
18462_00025	45723588	32221240		18000672	1696676	173701139	72923678		50341123	12408799
17545_00125	39279036	9066032		14545444	2483992	70664146	34424266		33075072	9385398
18465_00048	39786412	9198244		5829172	3518108	71487600	42592096		11946664	14361104
18454_01069	48132620	13713184		16799656	1862124	74886874	50744043		38081239	7198879
pre_182712_00003	67512908	20908488		14951500	2286108	101861130	65280206		36770385	13081135
18465_00059	48275020	15499956		15799316	2331740	75809020	52884409		33177418	8440274
pre_18864_00411	58368848	15966168		13441468	2604792	85792846	58939832		31022307	11413074
236174_3929_x12721_y8845	39132480	8023380		10168124	2857380	70579426	36509415		23524311	10173979
18868_4549夐y9879	45714640	13884884		12958112	2067904	74263431	51197102		27945505	7883605
pre_18864_00108	54281880	15421632		12610960	1990636	80681517	57843408		28651940	8320219
18465_00052	47030108	33615452		23230636	3823748	159105295	73463538		60477724	12063601
17543_3842獩y3542	80709680	29640664		25145764	1481588	121326115	73050647		65619677	8180404
18454_01067	49266552	14496688		18517308	2136868	75806987	51009544		41634621	7766345
18453_6537蜥y4484	50382252	14856612		14560244	2505512	76135937	53049568		30426242	9278202
18454_00163	44558124	11012716		11855776	1807612	73373957	44752820		25535737	7613216
18454_00174	51741192	14985808		17295540	2515968	75900710	55204407		43132888	11276312
18457_00143	41842892	10035500		6960412	2238780	72474368	44259318		14312554	9040692
17787_4690䑀y9176	46133268	10919744		13728788	3366536	73094871	46644730		34854183	14352295
18867_4593_x26568_y15120	60092056	19379380		10667488	2999804	88889032	64665834		23909878	16584637
18458_00244	46749344	13420820		12136904	2211460	74202854	50591965		24791199	8638229
18455_00204	43429604	11621792		8335780	3633748	72428549	49017179		17496862	14410511
18869_5286_x15761_y3297	45003468	11588668		7644084	1873524	73135684	50774299		15592501	8517294
17545_00164	30181648	17406108		10560952	3373908	93368292	44810060		26206402	13051104
18465_00283	46930744	39215184		31768188	2893704	165371688	83734816		87112022	14372961
18462_00048	46951124	10456856		8789172	2310928	74372555	46510771		20327920	10674120
18453_2190_x23739_y8507	53026392	15973584		16594580	2552056	77508011	57219262		39532002	11060697
18867_3801鈣y10977	51018056	14212896		16407420	2415800	75568556	55000039		40083685	9359916
191812_4067祡y6860	72202052	24622392		15144076	2202244	113628344	69102853		38020327	12415526
18867_6468_x21532_y7741	45833852	12476356		11585340	2573384	73267774	50964171		26527489	11895869
18869_5705䜆y6107	58705888	27076564		20902652	1492392	130810118	66488729		55921324	7815744
18869_4301_x16815_y4413	47969036	22558992		17472212	1242688	128405019	57139273		44102794	6698464
18868_4693_x13797_y16937	45651580	10934964		6675724	3242504	74592637	47948162		13621119	10987563
18868_3389_x28317_y9872	50382696	14949792		14189324	1802512	76426561	55836967		32835870	7837100
18454_00008	45246304	12054872		11578452	2779748	73288321	50115364		25716395	11029104
18458_00578	43228624	19207208		14752756	2911432	113149601	51582127		34982872	10477057
18465_00242	42970736	10395900		8557168	3672872	72341982	44918833		17951313	11402978
18455_00017	43690780	11731176		8114400	2640856	72359507	49794361		17416585	13973046
18465_00226	40855744	19384176		13343304	2695824	96981282	45886474		29650453	10146272
18454_00150	43240512	11528728		8102452	3333328	72539592	49926765		17109660	14115100
18453_4221_x16935_y5165	50407416	14692848		14351728	2067620	76022024	54396404		32626232	8893838
17545_00177	32187128	21116632		11424632	3481256	110070317	54858093		27618985	15114118
17545_00158	28626996	3928228		3155104	4127284	63629167	20020916		7956671	16031901
18869_00020	44035404	11565756		7992220	1535648	72696861	49437364		17405273	7913780
18454_00137	43286088	11787552		8882620	3035384	72535576	49388449		18905638	12309288
18864_6805捀y4681	61841936	19136488		15401264	1815400	95012256	62755312		36723956	8130407
18455_00124	43570860	11320908		7641420	3403944	72645651	48277894		16080359	13260434
18458_00236	45475428	12323976		10198012	2231892	73945803	48762253		20391969	8628761
17781_5655_x10641_y11102	31001944	5459708		8422420	2774052	63847066	23194602		19164179	10101468
18458_00057	46629284	13222776		12711644	2402936	74650478	48835977		25347042	8767587
18465_00039	43118608	30579956		19943524	2941816	152037201	68560556		53519235	18241536
pre_18866_01458	49590004	13793732		9763176	2078764	76194166	55696889		22708041	11927199
17302_00030	41111320	8788960		11783208	4672992	70516814	41027049		27924137	14825774
18458_00306	41718708	10267284		6343272	2831360	72828096	45097656		12619623	11147409
18869_5444_x13271_y3998	40665868	10055808		9222700	1309240	71017945	41001691		18513634	6142027
18455_00046	47814796	14105516		12597268	2326264	73475011	53700913		27600978	11047527
18454_00017	42907664	10672612		7472288	3726484	72615265	47262753		15751699	13643029
18454_00164	48004984	13573276		17041192	2096560	75129360	49590749		37685209	7644276
18867_5665_x20882_y6561	48703080	12847296		14220964	2251996	74863729	50078308		31509329	8130503
18454_01053	44339128	11369252		10037408	2946592	72930267	47868711		21602580	10942728
18457_00046	42829032	10817668		8327640	1862988	72879003	45504747		16709798	7885174
pre_18465_00102	42574296	45905492		34293408	3360568	154135760	101858996		95644899	18692209
210254_2627_x17126_y20600	55819712	15116160		12766404	1904664	75716568	58448125		30022840	10403058
18465_00294	43343316	11217180		11976364	4084292	80678263	32672398		27006902	12594475
18465_00018	50868588	14671496		13067488	3380848	75288189	56772161		30659821	12954590
17781_7281_x18241_y11406	39649628	10285764		14455316	2062760	69871538	37474383		34790476	8788819
18869_7986_x18907_y11037	47712276	13074764		8030172	1372032	74582321	53249708		17015547	6940001
pre_18464_00138	48976616	72890064		57535676	2376484	181527235	166528197		144366266	15145793
18869_7121_x17742_y2862	46240656	33505588		22954344	1900332	165537392	74436660		61887741	8629731
18457_00162	45884444	12070204		13501644	2320104	74698799	45846898		28582371	8264349
18453_7304_x11719_y3749	49201576	14359916		13390628	2174336	75667165	53043358		27969108	9190803
18454_00052	46734144	12699988		13176912	1853656	74235169	49058599		28647578	7552949
18453_3579_x30397_y10103	52600744	15960064		15959236	2148824	76989811	56917552		36228553	8750572
17545_00173	29632668	25935372		15375860	3197464	99318040	60276274		39646464	13887031
18458_00114	42387672	10921520		7420068	2898436	72476328	47131781		14870976	10655290
18462_00021	46788148	10921672		5928648	2276320	74350986	50980290		12480678	13329900
18461_2985_x10744_y3095	57099196	47493072		34934496	1899632	199184049	106221842		103504169	11605372
18457_00053	45037428	11989888		12765580	1981128	74233962	47121190		27492585	7769803
191812_5154阐y25921	66827472	22540640		11609124	1952616	106071433	67545449		25761294	9370732
182725_2376_x10033_y10786	94001548	39777780		20486856	1723144	185063518	91569495		54687457	10566408
18465_00053	46755948	34046656		23754012	3700732	160334834	74152741		61574657	11705265
pre_18458_00357	43452372	37381876		26807372	3520188	161985609	84556231		70909162	17821898
18465_00313	42386396	45260540		36916992	2946808	157137364	99648574		106395860	22071268
18465_00156	29027588	5526656		4717896	4389596	64342055	27464122		10174304	15338742
18457_00004	37789336	26493372		14469064	3794008	147173052	61489036		37725837	14711962
18462_00058	44942768	29327976		14243964	1762668	162662539	68299021		37203651	12561230
18047_4141_x14168_y9063	40900328	10275624		6149236	4036464	72005221	46834672		12076037	14274879
182725_3762啣y19178	82479028	28589328		15478020	1606968	137051260	73439668		38106256	8304033
18453_3516_x21006_y6048	50463248	14766140		15202916	2270072	76489265	54465294		35952146	9769504
18869_3395搕y6741	63216960	20121496		18234904	1184916	85834974	63860242		44169267	5966638
18465_00142	43906824	11687244		8085680	3000552	72938613	49865689		16618419	11799315
236174_4266_x13848_y8550	38912792	8664424		10288764	3537196	70399668	39735988		23250103	11290616
18454_01099	45369160	11897452		14032728	1892772	73845514	46872312		31526190	7775995
236174_3215_x11999_y11133	39307784	7516056		8149880	3158956	70069680	35929148		17830856	11076465
17302_00080	34571880	10839868		9447480	4689372	82834712	38395610		22593958	17510496
18462_00040	44073076	10722600		7385680	2305980	73700651	49882578		17229319	11662383
18869_5126蘗y7685	48744312	22317044		14284560	2452072	122300786	55189697		35865055	11151930
18465_00328	40232824	9751792		6474656	3228200	72421774	41760011		13098548	13953129
18454_00109	44237664	11171384		10970048	1890172	73124520	45728881		23553007	7925789
236174_3829_x16301_y26647	40319796	8339032		8252780	4518732	70499036	39623392		18168808	12813531
17109_1801暘y12550	39456896	7430312		7465988	1550756	70390933	36530843		16306468	7132291
191807_5199㊈y11643	76375456	27909996		18256464	1684516	123883080	71914296		45094895	8892384
236174_4129_x16214_y10304	36993344	6485132		6000692	3945468	69278218	34039823		13394801	15080826
18455_00037	49503020	14324668		16318152	2248852	74522757	54332618		40128718	9854469
18868_3547_x28065_y9077	36632496	10361228		12683608	2276640	70100705	39395259		25470295	8083001
191812_3801厃y20989	73227744	26057588		14766368	2277992	121869872	70570208		37076635	13035047
18454_01127	47691656	13082260		17038312	2006068	74606434	48753373		38772977	7718096
18455_4709_x21225_y13716	46856436	14111064		10660324	3278744	73547214	54242730		23769958	14113244
18465_00090	43434976	11899168		11960772	3208956	72345650	49559849		27355243	11009942
191812_4322癅y6848	70574156	23382196		13624492	2354848	108600535	68230009		33066265	13469141
18869_4196_x21043_y5510	53191744	16284116		14739096	1248164	79838006	56180248		35262717	5795736
18869_7358褖y4859	52747272	23173068		18847244	1288536	119800626	61792386		50340068	6905937
18454_00011	45430996	12102000		11342160	3189740	73322466	50509220		24886790	11666734
18461_6043_x11080_y1667	58863740	50049508		34003288	2096096	208455621	121702873		103214428	12744305
191807_5031嘠y23074	101513420	44134548		26570868	2021408	195116526	98350710		75529225	16630707
18461_4410_x23856_y6531	55715176	35730688		29307548	2187884	180453186	78721394		82768804	12697082
18454_00063	44323104	11484492		10305464	3635112	72860962	49114103		23240064	13732218
18868_4739_x28536_y7468	45915800	12126772		11545308	1457440	74076142	49827172		24973227	6974438
18454_01092	46427992	12911980		16065492	2005128	74228287	48941677		36989817	8117493
18869_4787襡y9647	40745696	22852948		11310348	2246456	122870746	58793991		27258570	9935128
191812_3494瀁y8336	80578576	31385428		18350376	2303932	142991460	75868791		48828366	15403707
18453_3795_x13584_y5960	50604936	15075196		15536680	2420436	76142625	55766175		37225379	10625295
18454_00071	47852380	13892852		16318824	1898480	74763563	51248965		37115335	7436862
18465_00081	44458240	12287216		10897992	2258620	73079349	48531102		22120849	8498606
pre_18454_00450	47222968	13182524		13551580	2093172	74251056	52247442		30485068	8698056
18455_00146	46154268	13015992		12969980	2286332	73678303	51263294		29786249	9458175
18453_3456_x24161_y6646	50057824	14631088		15039224	2899744	75744579	55220013		36650910	11775613
pre_18864_00003	59302496	16333656		13697116	2294092	86467731	59454073		30568030	9257066
18455_00203	45140024	12369280		12348812	2139572	73306922	49688344		27637540	8699199
18465_00302	42392424	11113436		7897160	2587004	72507435	48434636		16290529	10586724
18465_00281	48887436	35703988		29503692	4141208	167632106	76882685		82367376	15788721
18454_00066	46198520	13141712		14711660	1859264	73808124	51285035		33950497	8176940
18453_1924_x22284_y8069	50360516	14313552		15868776	3721624	76184966	54211418		41530500	13561637
17786_00024	35830504	14924648		9281452	1224980	90515522	43447194		19605200	6799730
17302_00054	35214112	6124036		5190080	4760068	68693608	31245862		11929428	16188702
18867_4513_x27588_y6824	46310164	11813512		11909008	2270740	73810949	49860681		26909442	8845074
17788_5059㥠y6601	48457780	44471412		36492888	3483568	168908220	97829373		102246720	17258479
18458_00614	41385228	19946776		12134532	3208304	123858060	58604396		28558382	16753681
18464_00046	45829716	44730184		31285652	4236736	172965547	92879045		89423789	12995664
18869_5019呂y5910	50070412	14392796		12794928	1255528	76830227	51148344		27801924	6225166
17545_00132	39550084	9005876		16192512	2382464	70866085	32121784		37329920	9048687
17787_4521兲y12873	44459012	31425964		21097616	3796540	163995788	71148978		58528059	16347102
18457_00121	41014424	9708572		7632776	2430508	71852872	42429848		15888084	9733494
17302_00021	34808400	5663944		5145332	4594572	68314342	30236516		11625583	17650259
17545_00174	33049772	21564592		14347220	3521972	107346902	58107862		36826468	14094642
17781_4095_x17570_y12460	45008676	12892772		23293836	2742040	75718858	38431752		51356998	10106663
18454_01093	45712376	12532312		12896248	2054196	73758688	48574827		28119934	8665431
18458_00562	43307396	11387556		8355248	1968480	73094995	47594206		16513544	8114063
18453_3704_x10450_y7387	51613728	15683772		14479492	2665232	76529306	56969966		34137772	11237084
18454_00002	45402040	11740256		12742832	2553892	73335361	49592217		29370296	10567183
17545_00142	32099444	4657880		7576492	4175648	65775246	23803725		18501332	12469998
18454_01079	45371132	11982396		13628220	2000828	73849290	47160451		29931508	7985942
191812_3438恘y10197	90686996	38326020		22093024	2405932	177481311	86861900		62216207	16730983
18461_4545坉y4914	51985392	25470820		20896100	2067156	137159915	64570659		58716505	13743383
18464_00076	45737672	47111936		32433900	3912328	173881166	99621974		88534781	14100595
18454_01049	45363256	12120064		11688824	2898508	73416495	50137475		25945776	9818110
18869_3659_x21701_y7032	60460128	18363812		15247324	1152464	82877891	62522075		37988638	6222451
18867_5942_x29015_y5711	48653976	13318684		12507960	1935344	75187087	53919999		28833506	7980575
236174_3229_x11884_y10380	38958280	7185880		6771856	4281232	69687228	36462902		14698195	13071106
pre_17543_01053	93233996	37231440		30619404	1651924	149023061	82144004		81929656	11006213
18463_00007	72746124	35625480		23261384	2080128	171292155	84645731		65427390	17417706
pre_17543_01276	92313848	36680048		30501604	1584940	146817546	81056478		79593279	9346171
18457_00069	39505076	9900336		5029484	2793336	71409170	45219053		10141306	12431401
pre_18864_00021	43687928	11549104		7664180	2087312	74350342	47092082		15895634	8761931
18867_7584_x10560_y5816	54005732	16299312		13323836	2467744	78647735	59929933		31176165	9939159
18454_01096	47476216	13625788		17333616	2164392	74950241	50366842		39430027	7831926
18867_4259饷y8313	51645420	14890604		18558212	2243212	76479526	52455552		41746220	8017002
18454_00111	52344520	15128768		20667464	2032516	76816918	54186553		48266362	7774425
18458_00492	40514432	28192836		16457044	3810976	155892213	65884011		42285376	14903081
pre_18864_00043	66480136	21108784		17625432	2207680	99674992	64795627		39889768	8773211
191812_4775划y22490	89728312	37837752		24413592	2115244	170855474	85034089		67838658	12544512
18455_00205	42463752	10860132		7015840	3488692	72090961	47299343		14655483	15138955
17545_00040	37628368	6651508		11154740	3314380	69159086	31961926		27193109	10865996
18453_5228頳y5221	51691712	15611536		15848164	2007840	76643427	55721491		35984025	8348417
18461_5025_x23630_y4542	58066916	73719588		55003316	1551264	194131252	168787183		137610122	14167665
18454_01110	46587808	12422400		15408292	1993584	74213812	47257949		33946249	7605659
17545_00068	31241724	4860312		6992564	4434936	65607237	24380901		16917691	13858217
18864_5692蠆y3272	53431244	14387236		11723996	2197116	81537788	54431381		26690845	10728210
18462_00024	46935052	22326120		15522280	1547980	127400738	57615329		42230314	12122209
18465_00159	47187924	33760804		27022684	3316920	160545896	74970905		75395026	18667010
18455_00200	46282472	12804600		14395172	2001840	73833031	50048786		32682970	8056458
18453_7007_x11486_y3611	50096336	14857468		15266616	2370292	76238299	53182123		32427756	9055837
18454_01027	46716308	13516432		14573836	1711216	73937518	51558972		32774082	8261707
18454_00021	42244512	10109540		8072044	3833312	72293283	46234975		17809445	14657903
18465_00089	44361668	12593236		8395276	4118456	72479979	52278344		17653256	13429498
18457_00029	42046072	9797216		9278344	2425180	72386671	42930504		20488144	9865879
17545_00050	32846552	5156916		7929624	3786420	66622287	24759888		18678411	12769717
18465_00148	36384480	11056524		10913452	2291736	62405100	44265973		23684292	9171043
17545_00129	38466420	7637380		13176084	2491064	70034862	30816294		29950906	9392808
18455_00208	45586620	12796352		12902660	2519548	73476822	50945380		29661851	10164618
18454_01004	43724364	11254652		12274504	1979556	73440925	46141844		27228218	7916871
18869_4181_x21056_y5611	53591240	16251436		14279128	1256560	79992555	56131920		33801469	5807455
17302_00115	36393680	6750108		7330868	5039320	69130319	33609316		16835007	16176964
18458_00567	42639908	10990520		7096656	3383544	72630707	48288107		14361211	12569413
17545_00053	32370956	4798224		7262664	4962920	66315046	24714886		16718647	15520241
pre_18458_00150	49053972	13430568		17218364	3160716	75253636	53101318		47111443	13777005
17545_00075	31586088	4511944		7023108	4271884	65612961	24336495		17321811	14287677
18462_00026	45279200	38472612		24762292	1957724	174423882	88763742		75379854	16382812
18867_7924_x22262_y16755	44684648	11711988		6969060	2979976	73713099	51785197		14712513	17434634
18452_4272_x26686_y20064	44184880	63245144		48714404	2572868	162866891	143966208		124585935	15962492
18465_00050	45319940	12449656		7087768	3464960	73236215	53160184		14716270	16641320
18463_00066	60534104	20898164		11627984	2300988	97717109	65509759		26990324	12478414
18457_00038	38598564	23327696		13936684	3477108	134539308	55185285		35775550	14840757
18869_4253䦑y7023	62817288	20031148		16833924	1501900	86936577	64153394		43346721	8008142
18454_01125	46808808	12841164		16727132	2067080	74534001	48253677		38229201	7763201
191812_3758螑y24162	79962832	30592196		17071756	2105424	141417605	74870345		44997599	11702116
18463_00057	71716204	24356816		18661960	2027864	114823224	69437081		50027225	12185888
18454_00070	45307888	12389244		10295292	2882020	73263979	50797115		22357836	10567878
17302_00074	35287204	5649816		6510988	4521384	68493145	30024293		15072220	17281163
18463_00028	71732708	27128104		18467612	2284980	129618658	73956317		49355891	14409219
18869_5684_x13521_y3699	50414040	14033304		12862984	1362640	75867099	54308023		28989915	6212359
18455_5253_x25617_y13881	45745304	12689556		11303828	2831712	73425901	50807583		25625733	10390968
17545_00130	38129068	8627912		15083744	2397660	70092241	31113287		34399683	9164507
18457_00061	40734312	17449288		13475732	2277372	106744460	49045309		30335512	9108492
pre_18866_00139	51410132	14419580		9990636	1903880	76918634	57158442		22482959	10864441
17787_7070_x12739_y1410	42824392	32964540		24670436	2498444	162765980	77228248		70188088	12834588
17109_2401錸y2394	48377108	12757684		17128760	1291592	74561949	47020350		38277788	6467745
18457_00148	43593468	10735800		11781852	1788748	73444290	43699214		25379569	7576589
18465_00126	43137376	11222392		8532324	2847924	72011968	48300863		18232606	11724673
18457_00012	42913712	11105500		9580632	1766452	73193644	45537807		19435916	7557792
18453_3147_x16721_y20510	40557852	10912820		10340384	2674496	69978000	48386240		27766236	14978871
18867_6091_x30186_y6043	51674960	14778276		13693208	2147132	76617154	55863510		31185728	8265881
18465_00091	42017952	11033052		8247060	3597636	72360279	47619347		17351761	13275351
18465_00319	40577952	7411192		6964648	3388780	71907240	36939939		14614075	15152616
18458_00456	43576604	10776256		8349576	3691648	72935487	46889767		17613430	11553353
18454_00152	42779792	11136432		7434764	3285232	72408856	48921847		15426600	13922030
18453_3767_x22604_y5643	47336196	13167264		11813960	3364384	74650077	51682409		28019567	14215245
pre_18866_00299	46995520	11571544		8685752	1673312	73812308	50203230		19324987	7927191
18869_4184_x11041_y4195	45370044	27701816		20006904	1814152	146960707	65858055		54026149	8499237
18869_4469_x21852_y5924	49003452	14151476		12716476	1276736	77395408	52204503		29802927	5990157
18458_00430	43084752	10490576		8381748	3659704	72671990	46516051		17845942	12266290
18453_2645_x28684_y11703	50223056	13807888		13807800	3286480	75393124	53264042		33497672	12997770
18868_4430頩y7185	47567824	12027560		13449664	2027024	75284350	44761614		29666420	7698358
18454_01041	46036172	12607280		14239236	1831004	73935764	49256971		31989894	7773743
18455_00028	46735292	13182376		10448772	3591840	73467822	52983567		23279282	12384555
210254_4021_x16401_y21556	44263720	8976048		9197712	1927116	71533210	43426213		20459102	9356843
18864_6074㔃y13192	55597032	14221504		12639588	2080616	84801563	54553299		28145509	8752837
pre_18864_00074	59473272	17327344		14219160	2172308	86616198	60159045		31457411	9014238
18455_00165	46381572	13744168		9756612	3396584	73372647	53581430		21165616	13316419
18453_4497_x29287_y7176	51553360	15773232		14633472	2995188	75986441	57654973		35585971	12962196
18869_4727顑y8415	43172680	12478016		7825960	2700900	84165700	42390393		17923985	9516271
18453_3766_x16118_y20931	41649892	12577992		12724992	2714880	84927339	44321870		32216612	10400300
18458_00583	42619992	21240876		12905504	2643480	114964118	54206545		29434143	10094169
18462_00051	44874720	10690016		6895400	2279796	73961020	49783043		14935224	11571322
191812_3675蘥y6930	70796988	24015676		12875460	2104656	112562034	68698570		31941845	13860304
pre_18864_00432	58659376	17275724		12316176	2272532	86149729	60205885		26439255	9057970
18864_6104鍲y1806	54781268	15368388		12593276	1960760	82853778	56692223		28356758	8095911
18869_4890褦y9583	41865084	21223936		11199476	2121156	123116164	59460164		26688535	8881581
18869_3321_x21485_y7678	60051916	30670304		24856608	1952660	150543397	71450432		70296524	10266498
18867_5169_x12576_y5864	43343384	10619172		10024840	2355192	72327512	47236835		21765729	9459575
17781_6866襔y41812	31744696	6004720		8993236	2910964	65139632	26636158		19933398	10954341
18453_7132_x11495_y3152	49980548	15043472		15072848	2229096	75832868	53474588		32122344	8603994
182724_5937㠄y11955	60312336	15850576		10231780	1277856	86455190	59849762		22289903	7288082
18453_3218_x16785_y20581	39302804	10307708		9808472	2926044	69336983	46927101		26183740	14537699
18464_00080	46615876	57048060		43624172	2498936	176545302	135653963		122526318	19400874
17109_6201䌨y6753	38235572	8131800		10151404	1269500	70382223	37001223		21806523	6517626
18867_4296_x31171_y9797	45768552	11913064		14196528	2110544	73352707	47612641		33143103	7990320
210254_4500_x16614_y17147	40321572	8040728		7959504	1758008	70710663	39225294		17717483	8073029
18868_3981_x30626_y12403	48358860	12873296		12025276	1553000	74983239	51352842		26786317	7821933
18458_00148	40599992	47711328		36934688	3846484	158538276	117679601		106367378	15176972
pre_18864_00026	59258884	17209384		14349116	2308676	86434945	59870057		31152288	9399699
18454_01121	44202664	11010464		12506256	1940552	73400389	45283530		27383687	7819819
18462_00005	47994480	12519372		7768048	2603692	75962072	54543793		17364587	12288513
17302_00097	45319236	10984400		15945336	2534420	72224156	45035478		37635595	9818564
18458_00069	48660996	14587808		15881284	2539752	76198162	49302165		32429576	9081467
18462_00022	45765812	12917236		9542064	2036172	81259890	45966563		22900918	13361650
18457_00030	37937660	26362072		14246448	3555232	142952569	61956503		36285737	12966272
18864_6291衳y32149	55142484	15648756		12273936	1915524	83879097	57337138		27583440	8244903
18458_00050	44706520	12808064		9469504	1740160	73415001	50589712		18671824	7505528
18463_00027	72181796	24893284		16784132	2206044	116626552	69669601		45065851	14856617
18453_5578_x32997_y13060	47340264	12094540		9550360	2967892	73917331	50770264		20813559	13369831
18453_1643_x24077_y11694	49959072	13587960		12108468	3206004	75603112	52914370		29041127	12987890
17300_6010_x23413_y13446	34426144	6379336		10758780	2631132	67005154	27134178		24930282	10431512
17781_5548_x15772_y8872	34630960	6412976		11173104	2606364	67490770	26483875		25866843	10155229
18465_00161	46400160	22075132		19523620	2637200	116707602	64125657		53879183	11519503
17302_00038	35248976	5194340		3882824	3738976	68284425	29560641		9232040	17039693
pre_17543_01241	91715488	36462876		30226468	1520312	146341756	81439477		77855655	8844640
17787_00013	40319304	26505676		16855396	3561152	151252488	64357538		44986443	14222569
pre_18864_00420	56260368	16615228		8267732	3231240	87920618	60748022		17300958	16518120
18457_00065	46593156	12521792		15031004	2247148	75003004	46723479		32497525	8197285
18458_00615	40533260	34660440		22916200	3363812	158823512	79550015		65824483	15747982
18864_4120㌠y13563	57093784	17575948		13181772	2085904	85520420	60089008		28498387	8069142
18457_00135	41130352	28397356		16907428	3071172	156185298	65337579		42905313	11500014
18452_7249_x11408_y2071	39026128	52870740		42177940	1752360	149127871	130412977		115764291	9997278
pre_18864_00083	61041896	17986052		14383096	1955664	89224595	60556812		32495497	7970179
17302_00036	36776628	6091760		4913288	5411468	69042364	32460279		11017497	19882644
18457_00205	42762232	27740144		19390984	2112872	152255922	65209482		49740076	8650066
17781_2491_x13559_y38398	35498820	6759852		7759384	4863692	68180605	31712707		17085795	12660870
18453_5766_x31719_y6139	47840136	12997500		11893820	2563264	74552179	51420075		27711588	10576635
17302_00005	43221960	9889936		13077816	4846720	71270623	43806169		31454473	13934866
18868_5397_x19819_y6085	58771372	18523908		26300412	1571888	82525979	52451205		54656504	7298358
18454_00020	44595860	11278416		10177248	3641884	73038409	48612739		21835483	11978455
18869_5213熆y4274	49731128	17180144		14822288	1358520	89624494	56985844		34721699	6109324
18464_00004	53218216	63776604		51083920	3096780	187582946	146315313		133927192	17892461
18868_4221嚅y12199	48061856	12759780		12373368	1725456	74808205	50033130		26803367	7985727
17109_6601吗y25287	42531264	9521604		12142764	1255924	71483627	42566668		26509170	6490904
18869_6732陉y3919	47327896	21943308		16516004	1450200	113004492	56486804		42061889	7810603
18454_00029	47416280	12694060		14053304	2034184	74452808	51067801		32555873	8783430
17545_00073	38001556	7114376		14700748	1828772	69395619	31270357		37151810	8492688
pre_18864_00065	60075124	17077964		13810772	2236360	86647774	59738725		29647706	9116185
18458_00585	42831664	11290908		6185276	3237328	72776157	48857129		12599935	13520603
236174_4729_x16869_y27809	38601368	7495484		8671116	3694408	70037577	36197677		18801326	10503323
17545_00144	35321092	6562060		7843380	4298636	68305593	30225099		17913091	12310041
182724_4472則y12162	59470644	16655548		8147460	1286780	87537505	61350173		16541001	7711373
18868_2225_x15897_y10006	47012616	12415484		10517112	4153928	75114316	52506224		24139023	19273750
18869_3761匵y8118	59333212	17701384		15322836	1712144	82357471	62036156		39068844	8546030
18464_00132	46124436	48250936		32864464	3574756	175094434	108543271		91520144	15327773
18458_00121	43361000	11174064		8675328	3381996	72821123	48021720		18374769	12873702
18458_00450	42053324	10288296		5742876	3460940	72526642	46615995		11684148	15107684
18454_00014	47072052	12667776		13038708	2791524	73896492	51577304		29995908	10641329
210254_4397_x16794_y21812	42563200	8838996		8179696	1814276	71862256	41437504		17694866	8485179
18457_00019	40964748	10239532		6920444	2219140	72133405	44391231		14049572	9002167
18454_00039	45125032	11560640		10258196	3633836	73230562	49104843		22243477	11598829
pre_18864_00180	54014084	15798384		12669572	2106448	80412576	57446829		28274186	9087302
18867_4218艩y11914	49410116	13864772		13633252	2472972	75176298	54057848		31188837	9470152
17787_00048	48259468	12888848		10894568	4034204	75078195	53569456		25616026	15706480
pre_18469_00001	32912844	26205932		15151328	1315924	111716519	62805004		35779038	6357160
18454_00165	46179172	12251552		15115148	1928428	74239190	47351911		33762680	7486040
17302_00044	40379448	8179204		9954152	5052860	70539642	38809757		23336372	15614981
18455_00138	45392556	12281188		12371756	2265948	73264277	49780576		27828120	9419098
18453_6748_x28152_y3578	46277328	13203148		13385248	2519420	73868667	51758130		31936102	10636814
18453_6576_x22528_y4353	45969764	12296928		12341308	2986880	73342075	49314346		30065790	12830516
18869_4953_x22613_y6076	51908076	15636140		13938368	1139692	79900909	54483524		31280615	5860128
18462_00030	44879600	17871828		12057100	2143144	120408489	52235188		31108759	11640987
17109_2401饔y9122	47855392	12736548		15744496	1350548	74576413	46676012		34531717	6799771
18869_5802_x13547_y4406	50889524	14152788		11676708	1304892	76056789	55238334		25559148	6182178
18869_6454_x17703_y2478	43326064	43820340		31746772	1903364	158802982	97477271		89372697	10741839
18868_3799摢y13405	46509160	12127448		10287272	2319740	74006207	49960129		21767840	9690208
18869_4275蠙y9368	43536484	28529712		15029924	2233856	142778791	64374742		38892490	11006959
18453_7010蝩y4509	50178436	14665380		16083028	2580696	76167317	51430048		33934829	9324316
18458_00574	41457596	34477720		24199360	3197088	158955417	85079930		64891397	14507504
18454_01060	46896588	13249416		15650172	1966384	74398651	51190228		36011640	7858579
18455_00210	45906332	12870084		11593512	2402352	73451967	51139298		26249775	9623713
236174_5138_x16501_y28259	37682300	7420572		7735768	2482172	70152480	34194168		16102508	9829338
236174_5338_x13590_y7348	35047464	5878772		6500368	3369892	68413006	28598155		13925497	9942648
18869_4625塓y5391	54919784	15818184		13309452	1576296	78616851	58899154		32205249	7867842
17302_00086	44689748	10761344		15793744	2590348	72301828	44279546		36663513	9901136
17302_00024	36813176	24238032		14429020	3230000	128086917	60148568		36479601	19417165
18868_4818_x14513_y17030	45378420	13198444		6454728	2594744	74651793	53586766		12969941	12872561
18868_3507眄y10476	39143772	8113488		8189332	2409056	70735739	33082364		17226539	10428730
18867_4889_x28329_y6770	49525568	13354044		15138840	2106464	75493277	51441198		33960756	7718699
236174_5670_x14073_y29439	32978972	5337256		4547300	4301948	67161314	27823544		10287839	13919026
18453_4186_x30783_y11697	47962892	12944016		11228808	2843780	74164634	52469121		24890665	11326659
191812_3176兄y19229	67771568	22774140		12281836	2323968	107218284	67694745		29885571	14434400
18462_00044	44331264	19374964		10010360	1699924	113644613	54990598		23258294	13355227
18465_00005	41986372	8766624		7854020	3294168	71988966	37183358		17073950	17670091
18868_3658閘y8113	53773896	15690332		16847532	2232416	78503382	56532046		38493261	7967544
18868_5724蘖y5999	44815464	10137812		10588484	1663076	73686147	40216427		22742984	7075983
18464_00119	45656352	47663648		32632284	4321872	176763620	96652172		94702788	15282895
17300_5571_x27063_y39610	36955488	7343160		11266892	2822400	68864610	30783799		25471062	11342142
182724_2494搙y20983	68537768	23020136		13728552	1603032	105908714	67307246		32225422	8986316
17302_00043	36563020	6374872		7073960	5527160	68940366	31981581		16314864	16411464
18463_00075	74665384	36826488		23236392	2000336	170202989	82204227		65708579	13681786
18868_7311_x22238_y17329	40080420	9362648		5416544	2422688	71722609	42099773		11839773	10043377
18453_5113镗y5782	51015768	15410668		14720476	2299040	75976169	56365328		34655364	9804108
18453_4067_x16924_y5288	50985800	14855860		15927200	2058668	76360571	53172794		36781356	8495911
18465_00207	45855800	12388488		7738976	3611104	73281060	53471610		16528656	18592878
pre_18458_00356	43334108	43061016		30275360	3300856	161342102	98957691		81158913	17394215
18869_5237璅y4162	49291912	17176464		15085344	1387676	92457211	55601671		35380807	6147821
17109_2401襷y24184	47012036	11819220		13103632	1302420	73155236	47107257		28529747	6535266
pre_18864_00027	53882840	13522668		10677536	2161056	81008356	53076903		22953350	8883634
18452_3926_x14445_y21337	38327500	27318280		17228940	2713104	143724605	63919196		46715918	14857961
18453_3796_x16246_y20830	40394524	12647100		13004824	3134808	83517074	44594392		33261503	10616691
18458_00549	43402860	10797596		8232196	3471052	72980497	46957293		17084962	11096287
pre_18864_00460	55722144	16009468		10629128	2158564	86717258	55568351		23238969	10527230
18454_01023	45351928	11902580		12855388	1970480	73519718	48000881		28415739	8319468
17545_00154	33605436	4416156		6093460	4615164	66953146	24498322		14467812	17744830
18455_00134	48744020	14400032		13422772	2244464	74409072	53811233		31126520	9904852
18464_00133	46220024	49002464		34381696	3403000	176177546	109353402		96576688	13499989
18869_3398扈y7047	64730280	20840500		18603824	1168420	88138232	64614108		47148617	5955321
18454_00160	46977052	13128664		15597696	1687612	74410321	50338122		36544186	7265722
18465_00114	43680924	11903868		10040076	2286328	73240912	48479073		19870793	8546120
18457_00099	40426872	9802272		6784720	1983440	72660414	43000269		13955544	8098895
18454_01030	46737860	12775600		15408564	2004560	74207415	49329744		34267577	7775554
17545_00095	33078272	15440584		12407644	3843016	90257117	45000721		30602432	13704352
18454_00153	45219760	12733912		12882488	1895236	73581913	50728940		28634327	7978640
18457_00057	43359820	11006516		10518532	1795044	72931729	44714148		22591260	7583721
18868_4757_x15158_y16995	45791588	12376164		6213616	2885072	74758240	52274531		12586087	17359515
18465_00117	39018368	6461456		8641540	2266436	71631898	25671983		17524870	8633297
18869_00028	43289580	9214972		5539660	2275648	72761121	41824277		11504810	8475423
18454_00024	47137136	13358960		12702612	2886488	73767555	52746493		30092795	11713199
18867_4789_x23709_y15765	75529212	29446200		17704164	2841232	121590753	73375357		45824882	17139309
18867_3383_x10177_y11497	49752828	14318828		11018716	2371140	75128566	54240854		22916981	8793021
18455_00014	44211512	11310600		9431276	3669760	72704983	48945261		20526289	14370925
18454_00098	43994168	11728244		9053752	3316080	72681241	48704925		18941210	12961869
18455_00049	44855544	11739344		10721628	3176860	72780237	48735601		23566392	11810466
191812_4003墆y22658	61191740	19034300		10894272	2082872	91667250	63988376		25830460	13453197
191812_3762邗y24261	85446664	35113996		20155340	2101128	160647798	81062092		54679235	11905557
17781_6325_x14423_y8278	32540512	5868632		10135992	2801872	65609228	24780732		23259260	10020240
18864_4157㍘y13741	56662932	17220844		12959144	2080524	85007608	59699862		27926696	8066173
18869_4091䠇y8065	58207084	17442064		13109300	1894756	82041003	61455747		31971932	9561706
pre_18465_00366	44404420	53302540		42140620	3031564	162575126	120657611		113995639	19031494
17545_00029	33535608	5110420		7261380	4468340	67035037	26072964		17275798	13071213
18868_3419_x27168_y8481	51258380	15094784		16690712	2508140	76967327	52360179		35186517	8673860
18465_00140	44685568	12336848		11137876	2155592	72558042	50157347		24766862	9584859
18453_5318_x33682_y14092	47777876	12654624		10722944	2906456	74180460	51345344		24276902	13256273
18454_01089	47931316	13303872		17760168	2043520	74797212	49200849		40596869	7668918
pre_182712_00004	64091580	18634956		11407052	2733664	96043869	62212960		26798577	16906862
18454_01040	45151008	11998292		14159684	1873408	73766509	47712809		31754154	7575624
18457_00150	44470788	21087076		17016708	1880584	119338341	56958008		39306321	7807412
17302_00094	49963980	13514896		22101564	2846484	75016701	47490049		50333679	9714520
236174_3447_x12562_y10626	38356148	7362440		7953632	3579880	70088673	35040071		17508429	11654465
18453_6561鑂y3817	46383104	13863980		14962136	2230152	74011099	52120879		34255238	9203306
18454_01097	47093500	13436800		15750432	2071684	74580694	50642466		35083358	7822417
18455_00252	45213504	12304504		11303312	2783952	73242248	50102440		25004116	10531575
18454_01091	44698192	12071280		10711612	2195132	73039916	49039342		22506264	9309019
18869_3504敔y5961	43618508	10935964		11715868	1463016	73186652	44401637		27719862	6683383
18455_00152	44789632	12082720		10891320	3326496	72963662	49821200		24517433	11154806
18455_00253	44896664	11975708		10730416	3191108	73023673	49607423		23887322	10696272
18869_4786_x18238_y10268	44698744	15522948		7260416	2344616	102105207	53752830		16238323	10731949
18465_00177	42321768	13132188		11589192	3266816	83055432	37118836		25213012	13170299
18457_00106	38798148	8379876		5264360	3389512	71289895	42610609		12101198	15888067
18454_01095	47540032	13709152		16703796	2128020	74863768	50815617		37453958	7840219
18457_00101	39315836	8692068		4322160	3355648	71831734	40954836		9266600	11096993
18455_00026	46049012	12976320		12732344	3334868	73379431	51527355		29396054	11896714
18454_01107	46528588	13254136		15933048	2179948	74531224	49989605		35575810	7960735
17545_00138	40929492	9481468		17696216	2580128	72043762	34596992		40394068	9402848
18864_6581_x10729_y2199	51239092	14343604		8070188	2353732	81352365	56415632		18040986	11889417
18457_00128	43167452	10611896		9394232	1892780	72984430	44462969		19636093	7816378
18462_00023	44353652	11647020		6403564	1716056	81069815	39854418		13716791	13236135
18458_00496	42187968	18852484		13042200	3624360	115646025	52881383		31134680	13080951
17302_00023	35999576	6015784		5938296	4427440	68883168	31426342		13642073	16235286
18454_01012	45327760	12317556		12020596	1832272	73676160	49187525		26064479	7879862
236174_6438_x12218_y5897	31843276	5125136		4653724	3403964	66639931	26859979		10204773	10814954
18869_4036耲y4635	47926788	21639912		15150224	1397992	112032362	56641213		37531479	7073591
18463_00015	72793628	25163364		17922496	1534128	114686897	69145525		45541156	9742064
18457_00059	42878420	11003640		10590856	1727220	72782106	45092662		23243996	7730989
17545_00063	31618948	4061484		6676620	4178012	65621318	20701451		16178925	12843373
18864_4760ばy21249	56777856	17156840		11089552	2154536	86579092	59888230		23797968	9492345
182725_4160圗y19181	96044492	36796028		20061664	1599436	177021898	85395158		52952635	8220386
18453_2632_x11687_y8383	52776416	15815848		16733628	2822496	77385461	57000227		41564721	11693965
18463_00037	70662252	24832100		13844680	2465040	117549607	69564324		35417826	15289043
18455_00050	43205356	11102740		7327772	3131704	72231566	48113069		15551776	14442381
191807_2729㝐y9965	81855524	31771356		17201808	2127852	147086166	76474626		44059565	12656153
17545_00065	32274932	4987424		7697780	4445756	65981179	24024554		18318987	13118419
18462_00063	45000212	21530584		12744132	2171100	136805451	57818429		32968248	11546627
17302_00077	37244036	6479172		7020820	4549688	69164264	32815522		16314513	14629636
18457_00017	41861816	10842004		8774980	2085968	73445262	44296758		17990663	8630399
18454_00156	44944952	12110944		12132232	2517768	73192376	49621917		27498054	9696963
pre_18464_00087	45148964	56429316		43683824	2060004	170507765	134161603		119833877	16149511
18462_00016	43577024	20524668		9580644	1631836	118555829	55266700		22354256	13571345
pre_18864_00081	60890408	17427180		16953824	2361920	88568786	61115050		41681009	9872013
18454_00147	43101388	10215256		8959564	2480360	72636485	44768965		18768204	9644288
18867_4647_x12409_y6656	49636756	13664612		14904968	2186304	75353282	53620496		34701054	8321950
18864_6733遗y31875	62771740	19986944		15294048	1801376	96471414	64052701		37661336	7945858
18455_00139	45369364	12350428		11918936	2956400	73186473	50556296		26952865	10569310
18458_00267	43696364	11027148		9146692	1836740	73131366	44990372		18770779	7832324
18457_00013	41593660	10303740		9142556	1765408	72640119	43294508		18897519	7496706
18458_00547	44641628	11478364		10004168	1889984	73581858	47952331		20615588	7939478
18453_4403_x30609_y7732	51903440	15970464		16058668	2043676	76325931	57168156		38437319	9015930
18869_4050_x21764_y6239	62029112	19646004		17351632	1404304	85233666	63384437		43149291	6163743
18864_6057蔠y2391	58184132	17244992		14168688	1751800	86350423	60018284		32152371	7625068
18458_00302	44727856	11779780		10384936	1923616	73892692	47249079		20986349	8522927
18463_00046	67168880	22745484		13818428	2374376	114895430	66990314		36571656	14509733
182725_5012妀y10427	64246144	18690644		12071156	1232472	93821890	62928562		27270997	6348930
182725_4390偸y18459	72523568	22653632		16833804	1148892	107019984	66519854		41660643	6213150
18453_5841_x19468_y3419	47398156	12620896		10539304	3504740	74072752	51350967		24979047	16354290
17302_00101	34851344	5119748		5488912	4727536	68700798	26958042		12823819	18278239
18464_00074	42489776	61922892		48924524	3566160	156069868	134164937		134606786	15966193
17302_00013	45673984	10973512		17581124	2392244	72741867	44077375		41600790	9160041
17109_4101杓y6197	41395040	8261756		9901936	1284712	70883731	38618875		21430485	6099720
18868_4434_x10947_y6887	46506456	12095416		10454228	1733972	74440210	48291956		22230169	7704976
17302_00087	47727276	12592712		19824384	2511364	73408578	47314411		46545268	9296362
18869_4457_x17404_y9449	40455652	9280436		5880464	1598728	72570756	44953964		12927144	13116641
18457_00098	41346548	9893488		7506380	1708748	73115525	42704690		15215469	7560314
18454_00003	49732052	13728436		17597168	1932068	75452042	52237580		41255587	7572463
18457_00039	38263892	18258252		11219248	4225920	107148077	50952724		28543266	13723696
18864_3488㚑y22599	58445120	17528416		13497456	2230464	87581738	61305763		30974573	9479842
18454_01080	46462864	12469244		15092356	2193104	74299262	47617065		33356057	8168899
pre_18455_00109	51116464	15787612		18249092	1356308	75382882	50740780		45226479	7617823
17302_00081	46089960	11627420		13516824	4725332	71597054	49668428		32740786	16428630
18869_4089案y5110	52009568	14851860		11918000	1246752	76500668	56601252		26323369	6328109
18457_00091	40590404	9655944		6322596	2171368	72114967	42875682		12919152	8628543
18868_3552_x28542_y9340	50750740	15182752		14032488	2213680	76932080	54779717		29404552	8116744
18458_00269	42215668	10515584		7460144	3056488	72663256	46475305		15253296	12419737
18454_01116	46271776	12315760		14682440	1915520	74002174	47416471		32169476	7533631
18463_00041	56668844	20079284		9100352	2319616	93530511	64303678		20111813	13705615
18868_3112_x27714_y10534	52527008	15430448		14010868	2078648	77794707	56008223		31071618	7810124
17545_00030	33984656	5759700		8164812	3896844	67370601	27474778		18688309	10802601
17109_1901阂y10508	48413072	12790540		13003448	1491668	73036693	49080507		29666890	7692975
18465_00046	40650264	42957432		32118260	3455296	151543423	92889536		90542577	15028285
18458_00540	42848460	10726008		8064636	2966844	72996627	46835703		16514193	10674244
18464_00163	48277288	15998756		11566976	3205508	92619174	46173010		26976517	18337797
17302_00001	45251372	10844364		15348792	2648776	72079042	45588875		36436364	10177174
18457_00041	39086056	24960244		15195592	2709368	136243519	59188958		38865123	12234288
pre_18864_00426	46283268	12141304		6614844	2631080	76329043	49973525		13246248	11509692
18455_00261	45001780	12056200		12525152	2291312	73167552	49046690		28215071	9463820
17545_00007	38392992	7880576		13356540	2166680	70020255	31601182		30592972	8883906
18867_7583_x22567_y18119	41509988	8972228		7270744	2485332	72079356	42593536		16118809	13073035
18465_00127	45427508	13672420		12194252	2381368	73933093	53108898		25446762	8414180
17545_00169	30975844	4365192		4759988	4086732	65241050	23861867		11441830	14869930
18867_4677_x24410_y14710	52822664	15323760		8510248	2755560	80213162	59051696		18117404	14668662
18458_00445	44155528	11057612		9182412	2273000	73254470	47088061		19047511	9253506
18864_6321䎇y7047	59491696	17644496		14062456	2163680	88526854	59313632		32113330	9215433
18455_00135	52053128	15720460		17800744	2084752	75216336	56647941		43885238	9368496
18868_6000_x19811_y5444	49610900	13849044		16397812	2047524	75718878	50847172		36427683	7869953
18454_00145	44772252	11622728		12035636	1747176	73269684	47227620		26168004	7632767
18868_3977_x25824_y7160	46788456	13143456		16213380	2240052	74702942	47254906		34945841	8059338
18465_00282	46585248	26440580		16572104	3235568	125145108	61166863		43034533	19055245
18868_4317_x23980_y6346	43709892	23725532		18091676	2024828	114879871	59847509		41980792	7916063
18463_00012	72503060	24904472		17734672	1767420	115441378	69639764		47008913	11851021
18455_00140	44017848	11990264		10601784	2828240	72995644	49581846		22950349	10240930
18454_00158	45925572	12797028		13337252	1768040	73719630	49992720		29837530	7565753
18455_00030	43323460	11085044		8351332	4043668	72683931	48519888		18154906	13814579
18457_00108	40398076	8544452		6722184	3567252	71602347	41800421		14977312	14087931
18457_00199	40217292	10416624		5850392	3011216	71707202	46385731		11838603	10339798
pre_18467_00104	47828976	12684728		12159524	1086652	74205403	52007555		29049051	6033509
18869_5431_x21494_y4633	54572184	26026872		21666324	1490656	131912011	65223523		58942473	7843289
pre_18464_00099	46038432	56837864		43953356	2135324	168435565	128650950		114617399	11763769
17109_6901爃y26714	40295628	8962704		11205384	1298440	71196427	38217996		23413077	6587799
18465_00168	45460288	11902964		9621864	3958988	73444997	50787907		21747117	15698107
18869_3741抄y6163	59614584	18387892		15914024	1338540	83246335	62020013		37827845	6582009
18867_4724_x12558_y16835	40873668	9618656		6057580	2720384	71807410	44887058		12588850	13313338
18463_00047	67376748	21707296		13132872	2586268	113528107	64639698		34383175	14862970
18457_00032	38600320	28511692		16650652	3796720	150125336	64378429		44863999	15360575
18454_01106	47137796	13271784		15921604	2058372	74473508	49474335		35230604	7801946
pre_18864_00036	59330776	17106820		14018784	2366940	86562118	59751133		30247939	9781148
17109_6501榗y4287	35991628	6462272		8618240	1232288	69202671	28358728		17685736	6063377
18462_00049	34096612	6239764		8689504	2516792	68126870	31423046		20658096	10279933
17109_2601銖y24691	45477284	11096824		11985920	1290504	72412080	45849960		26132346	6625974
18864_3494⎀y13749	55328912	14603344		13167412	2249732	82506156	55510569		30432834	10296870
18457_00204	42267028	29934296		19587920	3105968	156648707	67798596		51316397	11412333
18457_00054	40975000	17412980		11065744	2191320	102993606	54204718		25450379	9218784
18867_6003_x18592_y6204	48418720	12168612		14144640	2152140	74769897	49567254		32851285	8109304
18458_00468	43669756	31139524		18786460	3598532	162494238	70652568		47845757	12246462
18869_7989鄣y9916	44306752	11452704		7247172	2014580	72253190	48234123		16308400	10164998
18454_01033	47526824	13134008		16100608	2021264	74604317	49973821		35720072	7688876
18470_3227_x19287_y16117	34064848	28750616		18834088	1153416	115971515	66169313		46175061	5907039
18867_4689_x11723_y7039	44567908	11377376		12391536	2171948	73122005	48128342		27540812	8277493
18454_00168	45985188	12118360		13719580	1877484	73948792	47125736		30162660	7464628
18453_5325_x32314_y8395	49160308	13985400		12371332	1955724	75382147	53684410		28161681	8514086
pre_18868_00465	48421436	13326324		8552652	2796596	75280221	53282693		17001546	11036755
18453_5862_x33046_y12305	46355088	11740472		9728908	3080372	73480928	49965169		21786834	14214680
18868_3856_x26025_y7205	48859584	14674328		17936228	2213112	76175919	49707741		37087317	8029024
18864_3473♁y21082	57463528	16926676		11236636	2111140	85386247	60881195		24852413	9169700
18869_5694_x15073_y4098	51774392	22606144		15914784	1215184	121231901	60734541		38718032	6000260
191807_5811㤱y20674	93912180	38883576		23023512	2020852	176407342	87493454		63595258	13438651
18465_00128	43679112	11661204		9605712	2481852	72825819	48588148		20190543	10346971
17545_00088	30772140	5284764		7927400	3359900	63876169	25681942		18819706	12232943
18454_00022	43215564	11140320		8499908	3487936	72564245	48690233		18363643	15631522
18457_00024	41320496	10572932		8402040	2128672	73149336	44044226		17410263	8924664
18453_3326_x29413_y10076	52241460	15929688		13831464	2628380	76688964	57752884		31655716	11354829
18868_3627_x28035_y8749	33824144	10427584		13817452	2199396	68798477	36382302		27162527	8051005
18457_00073	41946028	10979552		8941328	1844536	72260515	45983013		18904375	7951543
18465_00241	42606852	11414656		9119744	3617440	72188599	48028837		19259144	11607983
191801_1996_x10466_y16907	86683088	35287716		19032932	2171160	168239780	83082639		51868584	13285724
18454_01090	45512380	12366404		13959556	1867608	73774597	48180381		30377052	7523138
191812_4686_x10891_y5452	68215888	23125248		12623524	1996260	111588983	68307969		29769179	9559253
17109_2601_x10213_y8783	48613692	12991332		18004520	1340748	75534850	46119863		39982481	6838578
18455_00240	48206624	13716732		13033064	2208640	73892900	53806034		30534135	9706425
18463_00056	66741564	38805348		22056996	2142540	199162400	90404611		63042441	13957336
18454_01034	46536732	13014160		13194544	1851144	73743597	50367544		29057572	8617683
18868_5701锸y5736	49167368	13483168		14950796	2117068	75668720	50384078		32200403	7895657
236174_3001_x12887_y24248	37154124	6631516		6000852	4001680	69274388	33548795		13558544	12879373
18458_00083	44758280	11643028		10919884	2111800	73701088	45568894		22101379	8165381
pre_18864_00042	59581392	19356524		13380060	2016732	90897790	63159934		30218036	8245806
18869_3305栒y6104	58478148	19994356		16876456	1427028	95164137	63159521		41942840	6580720
pre_18454_00865	50972576	15130500		17225624	2080728	75054807	53807968		39958627	8781214
pre_18465_00369	46807092	36437372		31393640	3347360	161172543	78744072		83328193	18137231
17545_00159	29145720	3955532		3995620	4170448	63751519	21228610		9798126	15431585
17545_00116	36678380	6422528		8445336	4602772	69000328	32285073		19454428	13566175
18455_00002	46710728	12779664		12258696	3088900	73134610	52115719		28509563	11557313
18454_01059	48646968	13887468		19151912	2066152	75553718	50363013		43851263	7553524
18465_00203	45081972	31386820		20256800	3009324	150466050	69715656		53017039	14216372
18454_00107	45399996	11982524		13858140	1824544	73946230	47466858		31721961	7569926
18457_00113	45562212	31834964		21321000	3787728	164820464	71633251		59081167	14640787
18864_4380捱y4940	52511176	13799356		10866372	2212216	79419841	54661811		24454506	10320548
18457_00002	40054672	15958848		9488600	3373344	107516369	48389643		21316430	16249025
18864_00313	54498056	14941660		9804612	2343796	82924254	55687048		21885808	10722605
18458_00459	44680936	11827012		8839404	3201032	72958621	49735632		19206821	10624234
18869_4587_x23021_y6827	48478760	14098244		12672136	1261468	77330152	50958975		28388647	5986894
18461_4388喙y5781	54241680	15916832		10715992	2216968	79558649	59247675		25919931	13958478
18867_4801灨y12938	48407668	13259228		13238364	2284264	74892624	52001492		29812237	8593854
18461_3871砓y3857	49979620	22529720		20521964	2084584	122576173	62208311		57749256	11730420
18454_01042	47352392	13559784		16702424	2040796	74678582	50525334		37521285	7709296
18453_6756癷y5336	48701176	13878448		12664804	2276392	75055410	53623386		28463362	9668797
17302_00002	44695900	10472628		15064344	4667704	71628252	45389367		36212308	13347833
18464_00047	45990896	46249936		33542808	3825820	170067465	102309813		91931599	14252448
18458_00500	44313464	39543220		29393072	3506036	164941456	90749878		81405908	16727064
18868_4341_x30419_y10114	49633856	14960940		12902816	1444928	76584130	54971707		29114415	7195800
17302_00102	36349888	6347044		7624952	5360676	68958013	31932449		18200791	16808303
191812_4664耧y25176	62979352	19154320		12115612	2158584	93072821	63716611		28493294	11360893
18462_00056	44246148	18467328		11739108	1687560	115863563	51493405		30016248	12044377
18454_01014	44799692	12019404		11509040	2224396	73410317	48812648		25088698	9038996
pre_18864_00014	55184768	15312600		13435536	2077192	82194737	55213529		28454369	8202512
18454_00177	48243312	13501404		14695336	1939056	74938665	50747087		32424500	7729796
17300_5896_x24862_y27320	40215252	9402848		14106484	2198216	70741798	37873944		32361243	9544688
18465_00112	42893480	11626736		11267264	2342864	71909989	46777928		23869192	8593722
18867_6986_x31479_y5932	56836328	16725508		13704240	2302984	80324898	60490534		31864574	8934219
18465_00110	42041916	28310200		20776792	2534400	138713353	64716423		50563594	9458009
18457_00164	46404376	12461892		13538404	2379784	74952343	46436444		27797565	8512049
17109_7001戅y5194	35105984	6996372		8311156	1303548	68710379	30237549		16854596	6446288
18864_3772卄y6871	58406396	18013744		12322932	2112292	87182154	62133329		26993358	9066725
18869_3263椧y6229	58854032	20885928		18381664	1437760	99631747	63791346		46854453	6763006
17545_00026	33935700	5942724		10262300	3481500	67412297	27771372		24578172	10336265
18454_00097	43113172	11535296		8468012	3428100	72581163	48774658		17948915	12087642
18463_00039	67763320	22681464		13105164	2285660	111924878	68004481		33708738	14835119
17545_00060	36023592	6253388		10556008	4356744	68604520	30911830		25335509	12204098
18868_3592靶y8113	53506020	15488368		14152032	2198100	78315303	56178508		29978279	7944795
17782_3651_x35286_y18512	32064504	5588512		7269320	3935024	67221424	26019143		17084360	10726360
18868_3564_x27379_y8431	50771816	14492332		15839692	2477100	76677977	51649412		33141313	8601930
17545_00074	35882872	6409896		14019004	1671492	68539357	29214254		35260991	7885345
18869_5754煙y3959	47794124	15665120		12291232	1361176	89229980	54748642		28995718	7096967
18458_00281	43404760	11083848		8990592	1853380	73226021	46438657		17956095	8034498
pre_18467_00495	45127444	20536064		16803732	1228288	112632096	53673534		41680228	6407781
18458_00101	50205524	15360692		17049168	2407632	77323265	50209717		33917283	9022600
18465_00003	28433176	7258864		5545620	3687264	65084834	35955464		11554002	12938942
18454_00151	43575832	10926088		9034196	2686124	72793294	47025260		19066655	11085253
17781_6802茤y14113	51191960	20119660		22851604	1611324	74598794	52720302		53503629	7628042
18869_4997_x13063_y4444	44131388	11078464		10407940	1248452	72356401	44903404		23013468	6105316
pre_18864_00038	56506888	15635924		13588644	2251872	84562611	57562061		29772553	8896672
182724_4580嘧y9427	65385084	20228084		12584280	1334760	97293211	65135818		29510321	7269273
191807_3532䤒y7973	73903068	26295272		14667008	2233352	115487644	70267170		36069366	13443917
18462_00059	44847296	19435616		11145416	1817664	116422080	52263503		27342254	11867353
17302_00039	37854180	17025300		10939400	3442708	92204521	48009762		25156174	15305632
18454_00093	45791940	12028308		12201388	3569924	73181429	50526913		28898348	12875383
236174_3329_x13938_y26099	38412268	7794688		7130244	4359988	69996553	37659711		15419674	13125223
17545_00082	32521800	14820812		10847656	3448212	92783685	41132666		26694953	15960089
18453_3564_x30226_y9677	53565852	16583180		18297764	2187948	77566987	57537943		42870886	8620555
18465_00113	44695508	21898388		15981044	2104896	117044154	61798127		38025136	8579193
pre_18864_00414	61884768	18480052		11744620	2703368	92737150	62661239		26059204	11913606
18454_00105	43299900	10912116		9499476	2926764	72619827	46508833		20859785	11523746
17545_00067	30256328	4471140		5780376	4391040	64881556	22980924		13759994	13374634
18464_00079	47700052	38982028		28578032	4043488	177397966	85784206		81921662	18110425
18864_4554鎆y2232	54940956	14640476		10680328	2192480	82656662	54403562		24179594	9602634
18462_00045	44042364	24731528		10855664	1918892	135992779	60625775		25956484	12769878
18455_5898_x14920_y13352	45572024	12488824		10102740	2648652	73425179	50215617		22171566	10731715
18462_00019	44770860	25085168		14648012	1723948	131389390	60050778		38698243	13037995
182725_6819愉y7853	86051520	33208740		17519168	1071916	159437605	79652909		43254787	5868477
18458_00424	43125248	19399656		15550148	2885188	107387370	51162977		38090637	11367605
18868_3699_x17279_y16010	44615416	10749552		7088572	3536228	73757764	48557811		14591749	19987577
pre_18864_00046	56645468	17064516		12349756	2107988	85071589	58207846		26193159	8636218
236174_3829_x14826_y27255	39540748	7979480		9138524	4068096	70168900	38593413		20298157	12337547
18454_01094	46482924	13037888		15289676	1955764	74214214	49897444		34328950	7812226
18455_00150	46041836	12791972		11460164	1993228	73637938	50537063		25134745	8341881
18457_00126	41197720	9618808		7725572	2022032	72112579	42297828		16010968	8356162
18869_3506扐y6810	64400372	20782920		18900388	1226668	87198020	64270317		45253776	6072479
18458_00056	46387784	13054544		12528620	2385848	74595878	48419416		24857831	8732124
18457_00087	37870064	25728060		13675372	4416672	148057820	60820428		34213880	14321033
18455_5474_x14981_y13279	45190628	12360932		8867368	3352248	73171271	50621496		18975792	14002150
18453_4899_x10111_y5917	51978552	15950316		17050664	2490200	76375268	57287990		42117571	10616615
17545_00120	34474256	5278880		5473144	4800092	67531156	28019328		12274347	15780723
182724_5793蚕y5510	57289576	21787152		12908196	1060632	109253594	59648387		29059342	5789011
18465_00347	44048836	31521496		20444220	4245568	153479632	68891351		52614607	11877569
18457_00103	37955728	30647884		17959320	4308900	145632498	72154956		49230724	14901023
18457_00052	45616756	12279312		13513932	2091552	74575473	46926453		28785270	7942686
191812_5676聲y26215	64862692	20828828		11585868	2117240	100790361	65859920		27234695	11269332
182724_5410䎓y11075	60625668	25331280		16250936	1281852	136282616	66936510		40904364	6993480
18457_00139	40663920	28254296		16342248	3330452	154727812	65863709		43496702	17484502
17302_00118	34504940	11137744		9414888	3387360	81989638	38640502		22064145	14078945
18454_01072	48178140	13873700		15833940	2101028	75114141	50798581		34959996	7884461
18869_5571螒y4549	46281528	12440976		10582868	2024196	73937675	51991634		25735386	9254837
18455_00182	52061104	15146088		19188528	2141968	76354527	54547442		45288586	7972662
18453_4386_x31552_y9254	50846812	15160008		16232240	2328180	75785756	55907423		39994520	10135371
18869_5317恣y4638	50572360	14500792		12351844	1557692	77913501	56904783		29436120	7954334
17545_00140	41383140	9345060		17389388	2669380	72121319	33402788		39030361	9497222
18457_00081	43153232	9838180		8956104	3141768	73008672	45811512		22132542	17367382
18458_00612	42258928	10941528		7680476	2048960	72131580	45719567		16283921	8071539
17545_00055	31176504	4396780		5488960	4534312	65284430	24024014		13345227	16665281
182724_2926剹y13761	63121364	19201148		12212744	1403420	93949842	63900604		27874319	7928675
18454_00099	47933388	13639320		16932964	1934676	74828821	50131592		40323957	8099300
17781_00004	39367352	9728056		17520960	2997280	70818791	33381472		39251906	10895774
pre_18864_00225	60535660	19009888		13197220	2382944	93157498	62016227		31350374	10656332
18867_5640_x21236_y5683	46969988	12115884		12125424	2230796	73929217	48587861		26102888	8130715
18454_00067	43274140	11654724		9381636	3050148	72616704	49151289		20459449	12341914
18454_01066	50319720	15042220		19963832	1977492	76339740	51536242		44751306	7343738
pre_18864_00247	58241112	16600484		12664368	2116016	87150736	59786403		28067663	9172905
18464_00009	49299640	35509984		22188888	3306476	179604347	78062520		60603593	16036280
18457_00035	37409272	29025964		17088500	3667252	146823570	70718278		46292907	14841272
17109_3701鈨y26684	42815696	9926716		10658352	1469316	71340320	43387339		23543089	6634176
18869_5343吔y5337	54075624	15717392		13449876	1373624	78041847	58529441		32053272	7373297
18453_4283眹y13735	48731600	13559424		12539692	3014996	74894988	53706968		28820338	11946895
18461_4178_x16825_y2713	43338792	35007632		25988448	1750912	162937329	79610123		74700386	8658730
pre_18465_00268	42957772	10507140		12143916	3253228	76550328	48066889		31198633	20914496
18869_5980癔y3517	45582376	20307348		14725364	1779808	115795224	59194682		37037515	7925132
18455_00040	46695436	13042484		13519660	2799492	73375887	52440809		32007909	11843031
18457_00051	40508576	10849484		7885268	2475788	71892088	47067349		16935148	9902101
18463_00024	67630032	23512196		16696264	2245968	111759884	68383792		43852671	13626094
210254_2309_x13266_y25533	53553188	13569280		12156404	1917472	74720672	54690624		28944826	10657100
18465_00300	42187164	10965364		7889032	4231100	72422249	49015301		16133228	12214880
18453_3021_x27493_y8943	51647856	15515352		14504128	2175956	76633793	56373897		33383588	9215496
18454_00126	49690260	16139728		15249908	2134028	75821728	54815970		32160140	11944896
18867_4605_x30309_y8068	49966588	13944732		13214644	2190432	75428613	55173738		30415866	8764690
pre_18454_00377	43535972	10758332		7907472	3584784	72731055	47579594		16839343	13856989
18457_00152	41732740	10008892		7113948	2103312	73755736	42539052		14512520	8499697
18454_01007	45329240	11922756		12400636	1660508	73554135	47434360		26823844	7188204
18454_01086	46536768	12944820		15253624	2038404	74205626	49372213		33687518	7803735
18458_00376	43332832	11281200		7105060	3179012	73084829	48332045		14654784	10954207
18454_01101	45925908	12624752		14811720	1878160	73982320	48756528		32995955	7630113
18457_00080	45327376	32520752		23875844	3406192	163576390	74279301		64818348	13655252
18457_00202	45234880	12982480		13347012	2115132	77839878	45655706		27402401	8173532
18457_00197	45307332	13046296		14484736	2080416	77659699	45423472		31335096	8045481
18868_5456睳y6771	50882516	15290016		16777908	2316788	76977073	54005249		37327469	8202428
17545_00110	32833596	8461996		5719292	3784340	76678956	31965629		13167671	17159331
17545_00059	36402804	6427556		12254984	3426904	68447419	30349583		30144515	10999483
236174_3529_x13394_y26567	38975296	7212944		8619532	3681168	69650754	35549507		19874990	11988245
18455_00005	46203216	12207648		13900460	2070488	73930696	49166502		31567526	8438122
18470_4630_x23468_y24795	31309308	24293364		13895352	1407612	108185034	59494712		33011002	6631734
18454_00018	43730716	11059640		9204652	3834644	72726066	48471741		19738598	14727219
18464_00194	50587620	48814368		36519728	2586828	178349107	106691553		99281946	16644686
18454_00144	43373524	11142344		8570720	3119540	72679152	48230779		18333332	12353700
18454_00073	43215364	11038184		7785736	3602912	72541710	47745941		16844382	13683245
18864_5030鍇y31359	59172124	17601000		12471664	1902272	87937691	61309160		28000991	8409676
18463_00029	70762536	37093180		23271348	2341604	183212962	80777499		66037574	14018041
18867_5203_x10027_y7237	50569736	14537316		10604360	2694048	75414500	57002929		22912959	11414178
18454_00157	48097500	13788924		17902724	2120416	75280248	50248132		39927579	7673509
pre_18458_00351	43127252	28164836		18129040	3379716	139155676	64517291		46433698	18422663
18464_00081	45612396	54344580		37262068	3030048	170019522	123125938		108530430	16212597
18864_6384㐉y13059	53368012	16542532		10891196	2123284	83122290	59749939		22493653	8530794
17545_00041	36790928	6772884		9585512	3878028	68769118	31949201		23665366	12804411
18867_4421_x31775_y9812	46162340	12444752		14606948	2197756	73789855	49982411		33821658	8051585
18453_7813垙y12199	44283308	11587816		9333500	2518152	73034164	48707865		19309857	10443469
18455_00011	46125436	12509056		11122916	2777820	73408608	51083880		24807077	10511595
17302_00003	43495308	10298208		14305200	4054268	71769869	44084915		33841321	12029188
pre_18464_00168	42697948	32744184		12858184	2881452	146508176	69035484		30505054	16383748
18864_5637嘷y31619	54316252	16295048		12716172	2021472	82129374	57903194		28769068	8676096
18457_00140	40488776	8766696		4455492	3862508	72027801	42141892		9412856	14383552
18462_00041	44510264	11246292		6597220	2166036	73838684	51797535		14362053	13199165
191812_4445否y10324	69862860	24356384		14416728	2377412	111341193	68996589		35794127	13804698
18453_6479逐y4330	50231876	14890068		15272232	2515316	76017250	53508262		32952343	9553802
191801_4724䈦y10240	59794360	17230824		9262664	2012200	88369433	62016909		20970878	12208390
18453_7223_x30215_y5120	44758116	13241904		14826036	2268392	72921789	51348179		35935789	9403830
18867_4621_x24147_y14734	53000800	15214492		8787996	2790784	80268416	58947792		18865704	14596966
18869_3064_x20999_y7621	60785124	37372220		28965868	2256156	175563491	83154483		83027708	12411816
pre_18047_00009	39174500	22342212		11135860	4097720	124214741	59026936		26471859	14689272
18458_00580	42927908	10450840		7527348	3676728	72817387	46235112		15632201	11463664
18454_01000	43043424	11024760		9915488	2479764	72676276	46537819		21100382	9716465
18464_00139	45435148	71409144		56549388	3596808	173282174	162553260		150317143	19428184
17545_00178	31845668	31666592		22280920	2467992	104811669	74421301		59795939	14140398
17545_00119	36926524	7369492		10672504	2692544	69155123	30740199		24494636	10302205
18869_5123_x17555_y3609	46299236	19101328		13789624	2030368	114898458	54063208		33444372	9296528
18465_00205	45283248	22782816		18077204	3754872	113969374	57431864		47006287	19129303
17781_00003	32722712	6041780		8773428	2753580	66601390	25301261		18705400	10272525
17545_00004	36032128	6414784		10371440	2748832	68678896	28736195		24613774	10280088
18457_00025	42861704	11277304		10718216	2014532	73009991	45041472		22348754	8093599
18867_4156鍈y9148	47991852	13356520		13562580	2246004	74296061	51327675		29138986	8179016
191812_6351倉y7424	64413432	19850056		10569496	2311060	97347849	65184027		24105770	13156908
pre_18467_00342	50093904	15485420		10160468	1365900	75630285	58209547		22010475	7064507
17109_2601钘y8169	44192360	10601104		11908984	1282272	72546481	43175786		25303753	6622049
pre_18864_00073	60933752	18036404		15450344	2268628	87378656	61042691		34501576	9225757
18464_00108	47349820	59501416		44680332	3833544	180007006	133456684		125681433	15860248
pre_18864_00069	57063752	17365356		13626980	2155924	84340398	60696164		30480399	8616380
18867_4957_x30093_y7560	45918584	12169600		14569468	1954592	74178790	46128425		31280800	7489886
18454_00060	43855340	11248192		9817840	3102628	72864415	47607839		20944050	10856092
18868_5141蔵y6876	41622200	12665548		12796924	2170816	72237330	47046208		26336380	8030233
18869_3857_x22137_y7268	57643968	17064528		13526108	1229304	80740123	60859939		32528713	6488088
17781_4874_x11466_y11924	31433300	6090552		9879116	2448812	64929555	24857987		21771604	9304254
18453_4231_x30739_y8470	51819916	15765612		14899928	1951576	76567958	57031009		34669831	8619872
pre_18864_00442	55979248	15645544		13286688	2083996	82281616	56336662		29749987	8559879
18864_00117	59685404	17885568		13135692	1989876	91586643	61246477		30657783	9061895
pre_18454_00579	47326192	13162960		13056080	2278836	74047607	52467250		29635212	9639898
191803_8254灅y21580	62260728	17394696		15200728	1571468	95118957	61923994		42356818	8652086
18455_00201	46527660	12687820		14266620	2030492	73873358	49571315		32195543	8109625
18465_00031	49147192	13880812		10161624	3122812	74851715	56351109		23050717	14595804
18465_00083	45471408	25514392		18373412	2520128	120955613	63338238		45603233	10264000
18455_00013	44354148	11077680		9372920	4020716	72795591	48635116		20536262	13258029
236174_3229_x11951_y11316	38375800	7105992		8115476	3214288	69739055	34357725		18057490	11072038
18458_00102	48433324	14173356		15465340	2589776	75918363	48597552		32410138	9092804
18462_00012	44418316	10389404		5432360	2043308	75460491	42331451		11139123	13300463
18457_00163	46409164	12374240		14159472	2317816	75018404	46346331		30280697	8266579
18867_5194_x29530_y6807	51712088	14976784		11808288	2333568	76340649	57458693		25907985	9108017
191807_5178倂y23078	66924748	21883788		14536112	1589512	97520114	66534384		35389067	9133110
18461_4233_x19011_y2874	44212928	52475184		39534676	2058296	164376689	122524103		111470767	11466675
18457_00145	42539996	10723628		7952524	2208260	72598838	46139313		16586573	8977611
18463_00051	69939120	23631744		16748572	2180268	112533471	67639920		44647358	13546587
17545_00071	31099552	9559452		7596532	4567408	78547999	37961769		18024286	17252523
17787_00049	48902580	13062748		10636120	3777860	75159378	53732459		25293458	15460333
236174_4647_x16405_y27845	38058904	7675164		6780948	4521404	70103785	37148993		14672527	12172895
18465_00136	45139424	11807816		10599968	2413224	73797638	49729224		22791954	9873652
17302_00120	34995180	5837380		8332688	3317984	67124883	29433521		20318766	10598497
17786_00001	38806492	10853156		10007460	1661160	76859940	39553859		21835217	7894757
18465_00146	45266444	12033272		10641632	2344084	72944582	49866016		23115584	9762147
18868_4041_x10632_y7193	44947512	9450276		10294340	1714608	73832801	37352830		22071938	7802567
18454_00135	44085720	11627632		10058940	2528812	72907233	48447539		21496263	10250240
18465_00015	47696848	33725640		25628824	3250112	162454835	75203459		69961689	17230538
17109_2500顤y9311	46858004	12409912		16048808	1361988	74816407	45140153		35401340	6880760
18465_00227	43488876	11161372		9984408	2188128	72675634	45092267		20096038	8631094
191807_4114㖉y10280	76605224	27677792		15066440	2059180	127501689	71760842		37455985	10690356
17545_00028	34377296	5713636		10635100	2750416	67614984	26744074		26721246	10009225
17302_00050	36716992	6117440		7396784	5313572	69293011	31408778		17244579	17069210
18455_00015	43251224	11596064		9147816	2901648	72569300	48158424		19933174	11658674
18465_00106	41617480	11000140		8238692	3582972	72215138	48045016		17272973	11256997
18457_00109	41583040	55768088		40732892	3216544	157317892	129227593		112420663	13403959
18458_00086	42450252	10541224		7854240	2539160	72610999	45835845		15751715	10006048
236174_3529_x13688_y26111	38130732	7060388		7393412	3968368	69688271	34965111		17065703	12638421
pre_18465_00267	42816176	18498944		16290256	4115948	109301770	60094736		43997249	16176163
18868_2593_x15801_y13755	42656864	10613512		8455544	2209564	72955977	45449105		17276743	9019922
191812_2734扙y10487	68719832	22258236		12473388	2371272	105979768	67550767		30206197	14801477
18455_00031	46062668	12482712		9995156	3775800	73364726	51307942		21927197	13377996
18868_4706_x15828_y16760	46065240	12644808		8266000	3121044	74760130	53051339		18408689	19724356
18455_00004	43857336	11635692		9089168	3929048	72710542	50011468		19883420	13825617
18454_00138	44336284	12053020		10679792	2466284	72960308	49485694		23399225	9411693
18457_00079	45623460	41854492		31275220	2568908	167211824	95124217		90104386	16680132
18868_5156镀y6495	48782196	13363136		12948076	1837916	75439607	51882518		28001719	7464847
191812_3727䦖y18685	70148816	23052236		13243620	2354792	110481376	68143190		32978940	14902407
17545_00118	39199360	8323340		12257376	3500880	69805900	37066417		30094268	12070445
191807_2469吱y10056	96711224	41678588		24730448	2223012	189617732	93813173		67424051	12294755
18867_4216餳y8365	51972492	14965100		18579848	2230732	76789920	52566332		41077990	8057156
18868_3922_x26631_y7518	48035284	13452780		16606384	2300712	75610035	47722591		34808329	8114511
18868_4523_x15124_y15767	42354540	22529260		14159452	3874856	121916487	56073940		35928727	13260169
18047_5719_x25513_y7957	41090672	29539108		16576320	3382680	152906813	67187775		42572752	14751548
18455_00264	45469760	12150692		9691360	3267996	73240315	49678590		21264021	12260545
17786_00017	37692356	9714336		8961756	1763216	74353499	37501868		19477682	8245510
18869_6291_x15236_y3478	50442128	14202552		13367044	1268684	76300662	54401891		30663107	6176225
pre_18864_00098	55151632	15769652		10624856	2017408	83593479	57013375		23089697	8544069
18457_00122	41178268	10192108		8333392	2290592	72031671	44630345		17338052	9195396
17302_00103	30443784	4151656		8119856	4392908	64915669	21758585		20528574	13308897
17782_3487_x11014_y17041	33362544	6393092		9217920	3060980	68220419	27593537		21287033	10932078
pre_18454_00305	46584632	13238220		13532820	2906228	73665856	52168085		31032634	11238451
18453_7188_x11060_y3637	49994852	15148920		14713156	2257036	76148509	53927761		30905673	8861621
17545_00024	35602316	6990484		11840820	2591476	68557563	29762046		26964503	9923075
18463_00031	68105916	30420656		17160620	2114280	158199475	74276849		46886412	15298302
18454_01031	46953012	12971168		15668016	2011560	74278266	49753521		34859028	7810835
17782_3284_x11909_y16428	32077460	6140968		8888836	2938636	67065886	26632760		20298809	10780833
18462_00020	46320864	11290652		5443876	2157264	74361117	51756142		11592818	13209417
18465_00145	44536932	11792104		10659080	2430940	72722374	49634072		23001627	10087312
18453_5995_x24812_y3143	49780864	14359720		13933696	2079220	75900882	53278589		29568267	8122678
18465_00175	41136680	10828628		7439652	3037716	78832413	46550812		15320674	14400930
18454_00053	45508792	13100076		11050112	2654716	73040076	50954696		24031685	11460894
17109_4772逸y27257	41727548	9138744		8823260	1362696	71025521	40931105		18191215	6453469
18465_00029	48038312	34239280		26597584	3070208	165050200	76443035		70942142	15213185
18047_00047	38444900	27466744		12337868	3580644	154320816	64358170		30063124	16804263
18464_00124	43174720	22834444		12598792	3125324	153489195	65835731		30582849	13874937
17302_00025	35489648	8783304		8787392	3605672	74903443	36748793		22121775	16424579
236174_2801_x11376_y11451	42311276	9584732		8020492	3876992	70790706	44001893		17340296	14758861
18455_5730_x15780_y13638	46359928	13032644		12560992	1941052	73929290	50988404		28189241	8089491
18454_01050	53156208	16638376		17723108	1723364	76779890	53209814		41083067	9700273
pre_18465_00367	46232364	33938628		24953416	3493328	164658053	77021761		66169519	16605694
18465_00037	45355716	40558896		31077212	2933316	162556317	85543021		88659276	16627133
191807_5921䍕y21421	70327160	22830580		12321960	2119920	105621774	67852053		28374484	11147441
18465_00204	44549556	23425244		14009032	3047068	109462105	53588319		33640065	13347297
18869_6854_x10735_y2978	44308208	23938164		16426372	1834172	135363538	61035361		41659014	8864532
18463_00034	54173332	17426736		9168840	2459480	88696662	60833199		20950723	13673395
18868_3783_x28846_y9268	53158032	15390936		15575972	1757132	77807770	56438540		35718085	7393769
18465_00006	49655812	15521292		9880132	2331836	75422912	58158000		21220121	9854998
17545_00003	32569644	4471316		6209220	4494944	66224501	22973666		15171448	14322732
pre_18464_00102	50026800	53574976		37114744	1868420	181362245	122549875		98091118	11898477
18869_4347腦y4281	48101776	15782424		13841892	1226716	86349470	53114417		32574141	5915565
17786_00022	35692924	24717812		14180444	1712220	122810058	59481798		33206319	8595372
236174_6338_x12092_y5845	32726800	4902500		5916004	3778520	67025276	25547116		12887336	12450288
18453_7692_x10145_y15241	44529764	10672564		9508628	2779488	72964066	45074188		20809722	11956387
18463_00062	67811224	23814140		12553284	2497320	113108778	68666773		31060595	15216062
210254_3271_x15413_y13333	44679900	10017412		9630248	1639568	72583895	44662839		21062530	8388163
18465_00009	51229052	24254356		21699844	1987820	121860951	61695595		55025728	9841997
18454_00133	44927980	12212180		13019516	2094276	73483278	48851809		29446699	8447706
18464_00128	43553708	39205088		27636916	2590648	159512689	100478393		75156095	16933393
210254_4149_x16164_y21238	42896472	8470112		7905996	1819576	71406421	41210621		17413845	8152249
18454_00130	42684980	11371652		8301460	3115704	72383728	48655594		17925399	13664593
pre_18455_00241	48040056	15289268		18752556	1901464	73267969	52554309		47440453	8852807
18458_00351	49643204	13814788		11941240	3556200	74491879	55391166		28728270	14951835
18454_01100	45436220	11652268		13955008	1944816	73881809	45931293		31069848	7690690
18454_01082	45609172	12220328		13865640	2102712	73835595	47783763		30792875	8212936
236174_3229_x12413_y11831	36735040	6484984		5336984	4149488	69509295	32635175		11834733	13055889
17302_00018	42259520	9280500		11952352	5170736	70724336	42793676		28251066	15607537
18458_00122	42782612	11273612		9005048	2742876	72768319	48580088		19135110	11520569
17545_00149	30418992	4313564		4355668	4918552	64676996	23176201		10321885	16742905
18454_00106	45294568	12254152		13866712	1909748	73830150	48257565		31679317	7709029
18461_4862_x17603_y2198	41559904	30064132		20311616	1746992	156712422	73014436		58877104	11233605
191812_5158逗y25877	65938536	21563452		11803340	1970828	100429718	66585632		27218348	9527386
18454_01047	46849452	13077608		16041956	1819596	74294575	50513809		36641674	7548436
18458_00561	42615372	21613660		14039436	2166036	122747699	58034573		32310721	8645096
18455_00172	42569912	10796204		7540888	4095608	72434926	47290851		15865379	13560745
18455_5507_x14812_y14221	45992592	12582964		12206608	2418544	73629783	50032086		27924489	9701888
18455_00042	48149960	15116592		11830936	2028012	73787197	52366430		24536834	9609433
18869_3937倀y8198	57751512	17129604		13451068	2060868	81040751	61121053		33119768	10151050
17545_00143	36756276	6809316		10140900	4027020	69073217	32985340		24187151	12507743
18458_00048	42007556	10784468		6571324	2620192	72146733	46807930		13916068	11632900
17545_00054	31048228	4130740		4992236	3749488	65345742	23205361		12236014	14458035
pre_18458_00348	42217180	33515188		21448164	3019200	161515381	76427172		58675051	20101511
182724_3848褃y23965	66014956	21525328		11555220	1990348	98890569	65715557		26255505	10893470
18867_4473_x25161_y6054	46393616	11868188		11924292	2207360	73837010	49511869		26334514	8481665
18463_00054	44391856	11240864		9242632	2109680	80841186	51105194		21728681	13451891
18457_00033	38331096	9567476		4641160	3570248	75134290	38399217		10515238	15155237
18453_5459陆y5477	50454876	15070428		13874292	2166236	75844021	55724282		31922639	9428308
18867_3855_x11412_y8044	41619052	10997840		12215360	2224516	71895088	47167605		27693059	8512158
17302_00041	35123932	5668564		5630480	4809504	68186973	30331881		12816790	16373324
17302_00095	48369228	12864280		20076068	2791560	74157010	46870458		46170449	9671204
18455_00120	45597920	12478624		13159236	2228204	73514044	49703414		29696029	8901255
18465_00219	47383508	24622792		20705616	3066820	121589940	62383901		55256194	14395140
18454_00101	47576904	13143896		16655156	1827852	74854686	48898058		39671228	7365230
18454_01114	47052272	12909980		16315904	1847148	74166802	48880941		37373425	7476427
18455_00263	45520776	12327344		9655660	2842656	73132226	50392221		21168514	11491964
18454_00092	44593880	11597944		10773568	3219260	72935633	49762000		24890606	14886368
17545_00176	32672144	21750820		13325800	4193016	106275669	57660529		32221021	16310704
18458_00250	44645532	12021856		10792252	2231976	73857628	46848053		21601240	8379588
17545_00145	31768872	4936276		6137196	4645080	65842516	24494159		13753289	12763634
17781_3819_x16144_y41186	34096048	6775876		10457568	2480816	67762167	27382602		22685673	9478357
18868_4047_x27203_y7787	46790816	12297684		13967616	1911624	74385131	46901644		30412692	7592138
18452_5511_x26566_y3403	45392700	11636240		10933444	2822872	73831083	48996855		25364468	10183612
18458_00277	42784336	11393720		9263196	1967208	73115786	48359245		19294023	8485125
18869_5692攴y3440	46371552	16812252		14312336	1722072	95723777	49347183		34639028	8050819
18454_01043	45310412	12433264		12923848	2041364	73522030	49706057		28782969	8605761
18464_00049	46806332	32272528		22313788	2756624	168797710	73530386		55799299	12103289
18458_00460	43523412	11450344		8775028	3979764	73277581	48793117		18547772	11384811
18867_4202_x26848_y7080	49422648	13878376		13374276	2024220	75613662	54593567		31103201	7907146
18869_4426瘑y4421	48870904	15133508		13532604	1304268	84617767	55876828		30835642	6007435
18869_4599煓y3640	50578440	25387680		22085576	1944324	119372684	60948082		59264697	9030501
17545_00147	35640440	6101932		10480356	4156952	68585706	30159670		25415014	12395869
17545_00058	34020008	4687384		7786972	4390612	67286131	25339229		19192641	15019810
18867_2903_x13633_y8787	47790328	13333872		15084096	2222432	74241126	52371456		34993171	8287442
17788_3709怀y8213	49048196	41061080		33567108	3204612	177510215	92494566		100224381	19989976
18463_00036	68778240	27956116		16125668	2205436	134188723	74757788		41603207	13551177
17109_6801琲y4405	35435164	6394272		7455292	1409036	68789748	28105446		15163947	6785949
18465_00291	41347924	50340612		39788712	2723412	154814385	120336568		109801243	13558852
18869_3482灷y5660	54388184	15645936		13322976	1415364	77316194	58242731		30342215	6604828
18864_3338㎖y21865	56089428	15907388		11583568	2223416	83708283	58190172		24894035	9145468
18455_00018	49438036	15946980		14290320	2064576	74543894	52797754		30123921	10317232
18454_00028	41557196	9960396		6646564	3751196	72164576	45116518		14038243	13066106
17300_3426_x20339_y44872	41552200	9945116		16273552	2218200	71413253	36851678		36701262	9212173
pre_18864_00008	46820892	10735384		9353620	2210460	76992161	40223356		20010777	10137471
pre_18464_00077	44243688	43748132		32890960	3021844	164785291	98578724		92755681	18203797
18454_00148	43668092	10946120		10447380	1881824	72943818	45740736		22133272	7839808
18465_00206	44055584	44221236		34172528	2936812	158132455	98893786		96232692	18849285
18457_00206	43470832	24986488		17987360	1791204	130965420	58667572		42328299	7753908
17787_00029	47628884	61506308		49040984	2539652	172121907	140097031		131604106	16440884
17543_3705阙y20864	83331832	33321228		27143292	1482124	128331979	76042160		69781389	8028222
18457_00008	38208172	37699364		25100512	3822688	147952425	90906075		72873903	15652846
18464_00086	44702512	32159644		18308932	2875808	167466761	71798325		48306455	18462987
18868_3781朕y11703	44519120	11061636		10111924	1887900	73196208	45560972		21268476	8100789
18457_00159	41492580	22074144		14840040	3217624	120690584	54796883		37019277	13661153
18454_01130	46592504	12750856		15380300	1941688	74367973	48574698		34197515	7536596
17109_7001圸y6470	36706596	6142028		9323224	1409948	69418254	26844994		20021108	6608809
18454_01073	46409912	12961620		13242148	1777404	74145387	50491956		29622595	7531473
pre_18864_00174	57976812	17171244		14672780	1966092	86802523	60428148		34124138	8589689
18047_2622_x11862_y12983	39448388	8998016		3896448	4418852	71504796	42787670		8146790	15387622
182724_4599膁y6776	64934772	20541380		10409444	2034136	99963927	65411165		23220525	11336321
17787_00014	40238780	59578252		43268744	3421692	156312300	133550316		122798242	18695181
191812_3140刄y12992	86841332	35508812		20493408	2313652	163999503	81932902		56901754	15399274
18463_00052	66827896	44031860		25719688	2009896	222765705	108863047		74992658	13646798
17302_00121	36801508	6873780		9741212	3704916	68804741	33744970		23495682	11920601
17545_00001	35233632	5687744		10000676	2956752	68140966	27994914		24242153	10770825
pre_18464_00180	45888332	43486768		32458660	2547304	167513139	103913149		90296153	16243730
18867_6085_x20833_y6331	50469992	13863608		13294172	2300616	75741433	54241447		29093169	8319055
18457_00036	38483240	14796732		8413520	3874556	101588991	50811644		21018261	15176365
18864_2047〖y12128	59817484	16853208		15620376	2525384	87157762	60262438		36940249	10380668
18457_00209	41449836	41462376		27545860	3470212	156714476	94345832		77460574	11272352
17302_00063	30842620	4109688		7090384	4156056	64942766	22172149		17346446	16468324
18867_4984_x30860_y8156	44440856	11475148		10872760	2052064	73007834	48350886		23391781	8002129
18869_4468_x23035_y7089	56786476	17530052		14581348	1251376	81272640	59785204		34360390	6052294
18453_4496_x31014_y8304	51555424	15674772		15174220	2019060	76281046	57046910		36234811	8797440
18463_00042	68532748	23967124		14104336	2002808	120239621	70903766		36520797	16592139
18465_00292	43677156	37350344		28946576	3180916	154406775	80359875		81432416	17031136
182724_2238炖y20268	55131224	17597488		8933220	1479240	91292460	58600730		18862779	7919600
18869_3634坐y7170	64119628	20925080		19372272	1223356	88028351	64319676		47734122	6066444
18464_00184	45780984	47252796		29007172	3965292	174078526	111184316		79754187	12232225
pre_18458_00367	44353436	31904504		22482704	2966720	159833053	71573870		57488363	12469830
18453_4749_x31789_y8895	50460532	14846256		13409492	2408080	75559782	55696380		31783140	10466802
18464_00016	48450256	56585492		43703800	2711044	176527911	132905992		117479762	16223527
18455_00020	45399576	12172276		12593768	2503368	73396602	49515905		28432015	10000790
18869_3547_x21769_y7449	59460296	17915240		15156324	1200472	82503163	61541054		37850556	6695706
18867_4392瘳y13301	47779340	13275548		10707688	2440728	74552214	53574985		22916840	9624767
17302_00117	36500268	6849456		8317268	4409708	68883259	33480286		19005097	14175901
18463_00014	72335840	24968336		17539380	1902184	115736606	69680462		46008977	12636998
18455_00036	46513020	12600516		11191156	2829836	73567092	51708882		25028922	11397881
pre_18464_00182	46299560	54455884		42186524	2407808	174850568	129427187		117020450	18791109
18869_3239昅y6691	62222380	19845848		16343940	1377984	89337301	64197319		41408574	7263957
18868_4517_x31548_y11591	51822616	14800872		14564468	1452824	77183546	56109236		35037620	7578742
191807_4923璙y24194	68521152	22298284		13618748	2095360	100119924	66873971		32434972	11519224
18867_4824_x31628_y8902	50536072	14406544		15546432	2088460	75708982	54681579		36792398	7995965
18867_4768_x26326_y6150	49602012	14016480		13418424	2155836	75502557	55273148		30947112	8357993
18454_01126	47950988	13411136		17738204	2117440	75018508	48917957		40111973	7815057
18458_00119	42792968	11216132		7875300	2786616	72715964	48363068		16133831	11750964
18868_6405_x11428_y4397	45269864	10593456		11789140	1727732	73806654	44674627		25480973	7251014
18463_00016	58111528	17216940		12374364	1528588	91981883	59885684		28279959	9553479
18462_00028	43559888	25687908		11194072	1868044	143047211	65414136		28302549	13547980
236174_3429_x12632_y10625	37966076	7369856		7714984	3462192	69976591	34983194		17018118	11270857
pre_18469_00086	35148244	29719396		19336500	1098680	117654846	69323200		46839271	5717309
18454_01013	46636060	12818372		15186444	1865648	74110027	49567539		34361119	7810945
18465_00028	46886796	13201384		10114988	3797544	74035694	54060538		22241258	13620042
18455_00159	46442444	12813468		12998268	2028088	74001255	50152692		29520204	8365429
18868_3626_x29809_y12585	48300628	12870232		10513704	2061948	74673783	52253221		23043518	8867495
18458_00419	41914032	10808216		6771460	3471676	72340188	47555445		13746387	12834753
18463_00073	68388588	29449488		15856956	2221636	142522904	74821604		40970706	13135163
18454_00069	44633040	12020684		9318172	3427616	73076453	50836827		20681483	12689753
18454_00051	43819816	11149904		9841328	2449384	73101887	47059150		21412082	9351020
18868_4648_x14941_y16268	44686664	10811532		5673940	3214380	74030251	47301397		11554907	11587996
18457_00006	37997652	25357404		15611528	3367224	144957703	60451718		41134533	14341474
18867_4831_x27808_y6496	47952328	12698384		15216420	2122620	74634059	49965158		34951947	7865516
18869_4511_x11720_y4070	44396904	24529172		16515408	1990884	132965373	63451521		43546451	9312518
18457_00075	41551480	10492608		7531004	2320476	72466408	45466737		14812724	9104701
17109_2401隕y9693	45175404	11502048		14513908	1304712	73857530	43650572		32021854	6706946
18464_00082	47179788	32622040		20053756	3706220	169908142	74411764		53985284	15782827
18457_00037	37328460	15626384		9468380	3935796	102645366	44758301		22583783	14166291
18864_5305硷y31450	55943384	15617660		13754668	1872260	82566787	57522345		30466044	8129798
17543_4926堳y20277	77382804	29612372		24471736	1245408	114752106	72510343		62095870	6769719
18454_01134	47405420	12969348		16404904	1768988	74578175	48834825		37044082	7088289
18463_00045	67074556	24038360		12861256	2191520	126356114	69171061		32262441	14480240
236174_3029_x12820_y24699	37329936	6735976		7301508	4000068	69338193	33728120		16336584	12119473
18454_01015	46338344	12837976		14245920	1906708	74079053	49909773		32113755	7799943
18867_7790_x21511_y18480	76704652	29472220		22100520	2699024	117794678	72861498		58467299	13304287
18462_00062	45255708	20512704		14499480	2217676	133519896	55889568		39937836	10289067
18463_00003	69241932	23749228		13271776	2414984	113651771	68691716		32578904	12662900
18869_3634_x20027_y5437	58685108	17916972		14022644	1403084	82550356	61835514		34498693	7519741
18868_3207_x27726_y9448	51132808	14157492		12970740	1790552	76641880	54139186		29222835	7770406
18457_00028	40299416	9753304		5894480	3390356	71593823	43660100		12550243	12558027
191812_6084倦y7787	75001864	26680916		15127532	2229620	123127120	71094335		38072415	13212773
18869_4414_x15653_y4273	47391480	33980772		20318712	2109324	171491806	75192437		54772788	11036533
18454_01074	45520648	12283020		13118388	1928332	73593971	49689114		29917416	8114865
17781_00001	36425444	7653268		10820608	2925872	68862818	32494968		23493614	10996710
18864_3248⑳y15212	36122000	7325012		6315496	2013084	70306002	33214151		12768011	8269528
18864_00040	58691176	17392940		13350108	1933552	87386276	60498853		29848722	8327635
18454_01119	46347896	12880456		15996600	1914392	74223358	49429465		36253693	7578834
18869_4301_x20547_y5218	60076196	18365764		15596800	1153064	83461215	62135207		38929560	6161280
18465_00033	45104656	47756488		37238812	2883344	160063349	104282269		99919429	14787861
18868_3799_x26336_y7466	48807152	13536260		18092148	2299496	76115767	46838861		38199581	8174297
18465_00288	43651844	12146796		12856932	3060688	72571618	51692438		31037372	16319214
17545_00081	31497432	4601880		4548536	3958600	66109006	25553155		10904962	15293623
18465_00245	45265480	13592704		11566552	2756056	77492041	51519142		26648970	10243569
18465_00132	43357996	12168760		7163304	3084756	72774845	51470165		14188850	13510645
18465_00116	43431640	11296032		10159164	2319108	72621565	46908397		21207630	9110353
18455_00144	44414836	11792172		10201976	3398548	73015937	49840686		22579775	11714629
18457_00102	41251768	15758816		10193632	2583924	98887606	50685848		22790211	10175760
18454_00149	43665060	11477784		8344400	2923348	72779555	48931533		17099537	13222273
18453_6316_x30559_y4743	46760052	11773056		11569464	2605016	73858570	47275762		26772060	11289988
17545_00066	33725620	5507856		9744056	3726272	66693457	26386323		24063780	11488256
pre_17543_01171	87384412	33064872		26777232	1362472	137520758	77486770		67999847	7702493
18454_00075	45082356	12162776		10256384	2169432	73417371	49529997		22474736	8822629
18465_00057	46772452	14943576		15345352	2368740	73727382	53384055		34239496	8528096
18869_4912_x19648_y8510	39166944	33217680		20399812	2331492	146398368	74286954		56756851	11659127
191812_5922䕲y8645	71830012	25002640		13623336	2237628	115785671	69752992		33215180	12708558
18454_01011	48161820	13531480		18378168	2029500	75189371	49732939		41857727	7539764
18455_3718_x10944_y12140	49201404	13856296		16208104	2176392	74813029	53682036		38814519	9236635
18868_5242願y5968	47652136	12600488		14365068	1782900	74798249	49687107		32623447	7263779
18869_5024啄y5480	53828860	16290760		15496104	1208336	78832059	56135260		34598638	6010108
pre_18864_00048	58189588	17583188		12555044	2173048	86205615	59985671		27293932	9150899
17302_00020	35251460	5850036		6195132	4990156	68428881	30631755		14283839	16845973
17545_00150	32386400	5733108		6778788	4308664	66722947	27355472		15475486	12746305
18869_5033_x23046_y6158	54142244	17538536		15430120	1152072	81811094	58521278		35614604	5882140
17302_00062	34790964	5627844		6935376	5252992	68347326	28913495		16005024	16566325
236174_6855_x15550_y29832	33662712	5219844		5553044	4237820	67707597	26963743		12404889	12130435
18864_6139䡃y27122	59083152	17362244		11550344	2127068	88582393	61352649		25170545	9306829
18455_4619_x10185_y12182	47241660	12920860		13763328	3162648	73532165	52596279		32584003	11355157
pre_18864_00114	58666224	16609236		13514568	2378260	85411744	59622659		31593498	10453352
17781_6228_x12697_y8412	33277600	6483332		11411008	2318468	66337438	25888394		25835934	9308354
18453_4711_x14090_y3943	48723720	13518476		16213736	2223992	75398405	50087771		41017554	9438985
18869_3701喉y7633	61264776	18579076		14980180	1364716	84829417	62365072		37432724	6768852
18454_00095	43579708	12518828		9329896	3338116	75332684	47851677		20028106	13942609
17545_00111	34050748	4960456		7182756	4849704	66818810	25054803		16394599	14418894
17302_00064	34497020	11737720		7958004	3841208	81636942	38953160		18356778	14350016
18458_00077	41210612	18139212		13017504	3248796	102072959	48366438		32868432	14413552
18465_00157	46786492	21755484		22217312	3623520	115634282	59189019		59319388	13596567
18454_01109	44811224	11474072		12290988	1833984	73362952	46200628		26374986	7617497
17109_6401禉y3767	35607996	7077936		9888152	1201280	69191946	29652984		20354180	5921222
18454_00064	44212284	11505804		10788956	2888332	73046694	48097627		23746534	10229257
18458_00386	50941272	14945824		13442436	3369720	75827889	57038530		33176519	14507392
18867_4302_x30805_y9233	47467896	12912100		12541588	2391364	73869825	52751978		29747908	10295529
18454_01115	46911324	12691688		15908948	2032308	74408748	47809752		35191895	7691237
18465_00036	47453068	33180916		23463756	3491308	166378128	75578195		63712053	15574790
18868_5965_x17541_y6435	49624980	13659264		16259320	1735572	77527536	51261459		37965521	7445366
18869_5393芄y3671	46926156	13823172		11974492	1448016	78809327	53411920		26785551	6453415
17545_00023	35793544	6769696		12017648	2136420	68421391	28976158		28146197	8923829
18867_7541_x13210_y4462	49141712	13339580		14124208	2277260	75013627	53265674		33825945	9099576
18453_7024递y4138	47685232	14430440		15549048	2540616	74026593	50311766		32813666	9079418
17545_00078	32777764	5244528		9593164	4274864	66527218	26988386		23239409	12957959
18457_00082	38678880	39518988		26312380	3199752	152253646	94277154		77154584	18692261
182724_4327䡇y18972	59484752	16739360		8837048	1872084	86672060	61545642		18965328	9549330
17302_00017	40866100	9400624		11566624	3572580	71025703	41993192		26803654	12243867
18465_00125	44737040	12501764		10060424	3403476	73107379	52130137		21435546	10124107
18454_00146	43737248	10440960		10001616	2088544	72858718	44940066		21279457	8609102
18869_00024	45660428	26046968		15944604	1903232	149468295	66111569		42021552	11648510
18462_00052	44944864	10699376		4971920	2115028	74033181	49927665		10258898	13312447
pre_18864_00012	57531668	15600420		14640372	2169432	84778047	55198781		32175522	8329877
18463_00069	50656568	15684976		7882976	2611168	84956657	58837134		17317852	14183155
18868_5131疖y7239	31998660	9047828		9446296	1831440	67834526	39220602		19368227	7599005
18463_00011	74447692	25075132		17535720	2084120	124645919	70361410		48210140	15051983
236174_3893_x17507_y26071	40110400	7634220		6209052	3996172	70189670	38465924		13206533	15527829
18457_00026	41976820	9766124		6816208	2338088	72352269	42966689		13836266	9417672
18457_00040	38635616	27169920		12180556	4015208	148813828	62444824		29793941	15911923
17302_00125	39336632	35387920		23259276	3391724	135279096	78277872		60623488	17549689
18465_00080	45637292	24115176		19997072	2460668	117202098	62406098		49715699	10014123
18457_00009	39744944	18688540		13468688	3587488	114360225	52283016		32185623	13769132
17302_00040	35758412	5918268		7191188	4261008	68519258	31569447		16366986	17585977
18457_00044	38333712	23832512		14250420	3152172	141792179	59166147		34505935	12575692
18453_2400_x15836_y7243	51434512	15217736		15233852	2518212	76806545	55503395		36220870	10407033
18458_00564	42045288	10854576		6333676	3155372	72548585	47600891		12895094	13860716
18868_3488_x24952_y7321	43769888	10824976		14797120	1778564	73012647	45769896		35307802	7718540
18457_00110	39215060	29048628		13231756	3610916	150224977	65892911		31403678	13216482
18457_00136	42928256	35894440		25041428	3138232	160103371	86250334		68215496	15230348
18464_00192	47179924	54870160		41389184	3812076	178665082	122625724		117197533	14817314
18463_00010	62291852	18711272		14571856	2027700	99909390	61962817		39334991	13740598
18457_00141	43115804	9799200		6559804	3524528	73040698	45588899		14485899	14544953
18465_00079	45074252	24641180		19226060	2447548	117606206	61971439		46842426	9759573
pre_18864_00457	45084512	12514180		9628892	2600992	76173921	51808084		21764601	12883873
18455_00009	47117420	13241848		14210120	2437860	73824088	51769126		32639110	9962833
18465_00078	45864848	13217220		12370016	2469816	73841588	50162384		25030690	8899212
18457_00001	39915140	27796580		16353580	3724744	149048680	63736840		42927865	14747392
17302_00045	40085856	7759980		8872364	5049160	70185460	37484363		20391745	16076604
18869_4345炗y4738	49621768	17645092		13656464	1199664	94138195	59067856		32314180	6130858
18462_00017	45421124	10938916		5449668	1965620	73853454	50637769		11275813	12969544
18462_00055	43526088	19901924		12408428	1698516	106119528	49087134		31225964	12591370
18464_00061	41748504	27132912		21371004	3474848	150802777	66036878		55782879	16045064
18462_00015	45660536	10495012		6007436	2148692	73986777	49844131		12503879	13388469
18869_6076_x17177_y3306	44590868	18112984		10621424	1841896	92450180	52369092		23754599	8158673
18867_3758_x14594_y6944	48204880	14062828		13124176	2246272	74814461	55176155		29591709	8511101
18454_00010	43715216	11676028		8970648	3444048	72734074	49828120		19119500	14457375
pre_18469_00002	33405464	27702984		16562532	1191184	113151373	65682977		39765928	5996730
18864_5648䠹y28849	54411096	15539680		13619956	2253844	79564773	56999036		30984145	10043408
18454_01124	44057604	11173500		11069008	1893336	72857595	46561529		23828477	8193593
18454_00132	44553212	12313896		11572100	2456892	73240910	50226184		26057067	9607630
18867_3973_x31634_y12362	52530628	15625252		13820432	2334308	76653371	57590935		33994948	10548628
18457_00078	44102912	10511220		5531716	3735376	73277658	47820917		11495359	15746672
18465_00152	45041976	11688648		10335404	2408808	72864998	49579138		22689025	10187176
18454_00086	46456748	12500908		13579692	2151064	74032846	50640285		30473934	9010819
18454_01062	47129460	13346344		15750912	1766912	74327651	50970359		35715610	7453581
182725_3680_x13452_y7614	73187836	26036612		11722632	1503680	124353486	70666615		26862053	7943093
18465_00017	52121964	15269888		13429032	2819988	76198638	57477225		31769843	12847170
18457_00125	42033724	10140304		8738268	1833436	72527068	44080631		18027260	7785579
18867_3832_x10338_y8748	54529268	16851920		16469560	2379112	77677396	59569528		40579788	9558732
18869_4384_x15799_y10704	45306944	32628256		17946820	2020528	169506756	72705847		49036884	10954213
18454_01055	47205872	13115156		16279752	1957000	74502512	50201394		36643754	7619889
18455_00044	46499164	13590488		11544504	1995752	73277005	51649427		24564398	8979498
18465_00304	43265148	17379912		15602756	2895368	112401602	57870114		40082579	15851805
18454_00100	47261448	12995716		16646768	1827460	74736420	48837194		40087354	7408203
18454_01051	44457660	11501492		12699432	1915900	73459684	46717502		28500111	7882362
18454_01078	43720576	11048352		9359200	3535336	72781999	47803662		20413734	11533782
17782_3672_x34784_y19432	35549332	7568192		13726212	2530408	69344529	29207839		32808361	9659571
18463_00074	75094968	32406956		23408664	1263092	142703217	78773321		63257015	8151349
18869_4054_x19963_y5080	46484132	11613496		11048588	1232668	75151421	45734661		25973662	6556775
18458_00577	43775100	10966552		8558412	2410156	73166828	46768325		17608531	9539864
18464_00122	44883200	34741708		18055632	3340880	162113836	72947730		47106065	14621039
18454_00072	46560832	12935688		14812028	1852164	74296708	50024718		34094423	7540388
18453_4725_x30684_y6703	51433284	15198176		17304136	2197324	75938072	55191498		43383188	9499611
pre_18868_00443	51513992	14930212		12656632	2104712	76786685	55995713		27456366	8428060
18869_4410蝲y3996	48640592	21426280		17511604	1351760	112284524	59505964		44294438	6274479
18869_5482_x15126_y4142	52220364	14308328		11805032	1214220	76441065	55629787		26203415	6150359
17302_00035	36425204	5448544		4584024	4533336	68857810	29375008		10551129	18914304
pre_18864_00424	61275588	18287392		15844704	2230704	91510348	61833510		38213361	9313405
17545_00180	34808976	17025244		12185584	3865280	101854824	48213898		30365966	17196436
17545_00091	32516444	15330612		12485824	3147520	91733589	45628231		30921616	13626049
18454_00057	46507624	12474436		12781188	2280644	74005548	49874901		28711990	9590463
pre_18864_00025	60850136	17653380		15258080	2361324	87918115	60775268		34139397	9430710
18462_00057	45988976	18178484		9930276	1959608	99704602	50319354		23411969	13351731
18457_00083	40250624	9721860		6878648	2124876	71970711	42950511		14148845	8567952
18458_00444	45062052	11492360		10594180	1782448	73769748	47364636		21810364	7485477
17781_5361_x17741_y11849	32192852	5703928		9759140	2312736	65948919	24174599		21978345	9120401
18453_6604酡y4006	48198808	14416220		17008268	2521012	74442546	51307585		38047573	8990052
17781_6028靲y42888	31698936	5436172		8851056	2872252	65218611	23974971		19762899	10353649
18453_6846_x11548_y2831	45740456	13348460		11321060	2570756	73142104	51501219		23781613	10775351
18454_01133	46839664	12863968		14971972	1916692	74268385	49454278		33716565	7625678
18465_00154	45626856	17307160		18498212	3725548	103852792	52523311		49738056	14030608
182725_7341䖓y22594	58832692	16341700		7804688	1469532	87134655	60227364		16202392	7649505
18454_01044	47443524	13315024		17298812	1949052	74647356	50031540		39522641	7455473
pre_18864_00113	59273684	16854824		12789444	2084532	86424403	60595525		29294913	8994518
18463_00005	52508776	15366764		8101080	2258800	89506935	59270310		18423996	15034309
18453_1641_x24165_y10580	51776548	14594232		11795244	3145420	76470996	55631929		27132279	13295906
191807_4821㚘y18726	78654124	28444056		16197552	2130204	128329855	72402683		40569303	12180004
18465_00287	43263140	12005444		8305180	3530276	72484288	51008414		17527568	14982802
18454_00134	46233380	12945348		15816860	1922264	74116596	49755370		35977781	7697265
18868_3875蜇y8341	46895104	10942000		13193664	1873616	75624600	40809826		30028679	7885877
18470_3582_x22459_y29708	32533212	27228920		15254376	1495476	114501493	63594672		37615404	6900118
18864_4797鑓y2359	61435840	18856136		14894840	2008836	92095817	62706696		36130803	8572298
18462_00054	44433000	43586348		24478500	1399416	173646663	97895789		71521364	9950160
17302_00079	36169172	15140584		8482716	4169932	96557611	46754410		19562931	17238658
18455_00256	44096212	11652080		9329960	2744844	72658224	48643215		20535762	10810525
17545_00131	38013020	8396872		14579020	2343480	70065646	30956580		33751062	9049045
18454_01108	45477332	12291104		12834984	1872912	73712241	48372943		27772133	7728236
17545_00175	34240396	9724036		9343292	4683372	76763402	36193988		22496000	13667899
18864_00015	60469052	17799240		14241212	2021712	88876039	61197904		32902361	8779706
18457_00010	42782608	10821124		9106696	1805156	73046444	44015290		18163450	7510525
18864_4267➔y21031	49280884	9733080		8967980	2303728	75888049	37143165		18983110	10842630
17545_00046	36871436	5903288		7433480	3570188	68866234	31239172		17037575	15359814
18455_00163	43731552	11770624		8700256	3517508	72751934	49504049		18990196	12337373
18453_3690节y9898	51879800	15640172		14483776	3100752	76506098	57279524		34834299	12745418
18465_00058	45774096	14054760		8989688	2679344	74020466	53575355		19218099	10369795
18464_00044	44113880	42115180		30329684	3920632	167564324	95502389		84261269	15988883
18465_00133	44896300	12088860		10243896	2290172	72981984	50112916		21836255	9245604
18465_00070	40839620	8055412		6859256	3432084	71485734	35424082		15001237	15586631
17302_00123	37114844	6915920		8360664	5589940	69247240	33850961		19403745	15908829
18454_00050	44468860	12378872		9657148	3335968	72784558	50182617		20727923	13255118
18457_00133	41787096	9409648		5696180	3432540	72818034	44407235		12232017	13653117
17545_00093	30708852	13330048		8931388	3709076	91810880	41835448		21330340	15318864
18867_8235_x25208_y14610	46873856	12675768		9491308	3033388	74714168	54132921		21344131	18162961
18869_4453閆y8809	41504092	27820504		12570116	2194724	153814032	66162085		31281813	12669409
182724_3887夁y10339	62656580	19059248		9977692	1395480	92857115	64134746		21437336	7948160
18457_00003	40187076	15884228		8616180	3614504	104015037	52705120		19352702	14860456
18464_00153	45006168	32192104		20929332	2871768	166263828	72903744		57306880	21317849
18465_00234	43744228	28057736		18048612	2174576	132008507	65027165		42161043	8691472
18465_00349	46233040	36903824		30293824	3209628	158442868	80279338		82619580	13826323
17302_00066	37055576	7661432		7902888	4516104	70795261	35418187		17957598	16674668
17781_5166_x11993_y10858	33332240	6694144		11978724	2429328	66237194	26190411		26745413	9464628
pre_18864_00153	59393176	18427088		13872500	2467244	89788247	62094396		32012458	10839395
pre_18864_00427	57325984	16182656		12483732	2205720	85904130	58598113		27548375	8877983
18868_3932_x25373_y7132	44725988	12242024		13638332	1880752	74314919	47102057		28896628	7510103
18453_3316舔y11076	51528460	15247596		13675992	3322880	76518050	56881471		32209969	14791248
18453_5317_x24548_y3717	47820136	13201716		11668480	2679224	74659608	52354463		26115462	10896892
18457_00127	40376652	9551100		6125480	3058872	71578467	43783885		12535322	11091303
18458_00049	44592908	12883792		9329788	1705888	73316178	50891513		18449771	7488813
17545_00085	33475588	5005532		8351792	3366712	67184837	24300751		20621753	10012398
18453_3841销y7920	51316632	15399112		15180960	2926360	76273066	56932619		36985501	12326913
18457_00014	37410420	37428548		27175920	3186900	142729761	92120409		79355820	13410095
18458_00586	42880468	22822676		15603152	3666720	127168128	59129239		38691500	12612983
18457_00144	40484724	18972288		11000880	3559816	114499903	52788538		25849513	11946377
18869_5553牵y3994	49018868	18117968		15524916	1279472	100128091	57850802		38367108	6464848
18867_4330_x29413_y7746	50793064	14293084		16221124	2032028	76087567	55276813		39360131	7874840
18465_00041	48137752	46824648		35398136	2881912	173514301	107015414		98043136	17325523
17109_2201聆y23301	46146196	10538680		10767248	1419716	72299832	45820224		23902265	6798615
18464_00088	49520024	52404144		39812696	3486048	181962453	124963853		110596554	17866577
18453_3350褥y9653	52028300	15928228		14003184	2617984	76971309	57433209		32064798	10822435
18457_00118	42683988	10286968		9085172	1720728	72807777	43895710		18743331	7479654
pre_18864_00051	59934888	17099412		16763728	2003612	89247863	60154862		39532198	7991239
18864_4429祅y3080	58421760	16863528		13716176	1990632	87391884	59168330		31568351	8949408
18458_00053	42482384	11006300		6922744	3158512	72435412	47248498		14188830	12171674
191801_4180瑀y5386	89125788	37774452		24034760	2098120	173424836	86375039		68441010	13442738
18454_01039	47086596	13376824		15891008	1976728	74395302	50521926		35765402	7694578
18458_00550	43482436	10482236		8116712	2737800	72974815	46085315		16653859	10068083
17788_5767_x16636_y3662	48037048	13785800		13846060	2968760	74250155	53753627		33002591	11449842
18864_00043	56109500	16514772		12258920	2193384	84338676	58628366		27692901	9034364
18869_4001䎃y7249	60762820	19339304		20723400	2213236	93034306	62250257		57316510	10656643
17109_4764昡y5727	37873372	6921332		8042196	1348348	69753418	32608925		16977158	6362354
18455_00145	45466336	12586516		12378820	2913664	73289492	50790540		28224162	10489556
18864_4693_x10912_y2095	57279280	17610116		11437480	1919104	87281840	61658506		25865258	8429887
17545_00048	37122068	6492712		9004860	4007544	68979886	32658126		21124024	13249027
18454_01045	47947036	13477284		17486428	2123504	75033321	49902141		38910099	7701352
18465_00261	44103088	12720104		8983492	3305784	73228015	52332137		18805674	10336680
pre_18864_00044	60452960	17802172		13787004	2252920	88616646	60670565		30119200	8983035
18464_00075	44380324	43415848		30037808	3560688	169616647	95680777		85225576	14494833
17545_00172	30741612	4134892		4962288	4340912	64868634	22587619		11670129	16025207
236174_4229_x13663_y8589	39689788	8909176		9994764	2877540	70623471	40324658		22381378	10774942
17302_00106	35769388	5718420		6116740	5257408	68641478	30473840		14117711	17663781
18868_6757_x10353_y4324	46795152	13192496		10893408	2296888	76940963	48656706		22461739	9194545
17545_00115	37329584	7075632		8839432	4034908	69347478	35550734		20519882	13354690
236174_2657_x11930_y12250	43804252	10044584		8785780	3662368	70854361	45890475		19453946	15198359
18868_5531獖y7030	44395252	8895644		15900456	1964240	74100558	31184518		36737419	7551697
18453_5033_x32118_y8975	49543424	14049496		12616476	2100688	75293836	54029129		29225551	9094148
17302_00119	36288100	6350384		7560764	4276068	68624119	32377474		17560212	13193721
pre_18464_00103	51826960	47432980		36527956	2132568	181912202	104410489		95559259	11377308
pre_18864_00088	58644944	17105732		13163060	2147976	86634177	59876217		28872342	8806983
18869_5941_x16325_y2938	43645716	17154288		12089792	1857768	103482665	49065071		27816313	8518468
17545_00006	43609756	11229528		19382548	2487592	73184280	36838375		43859884	9187494
18457_00117	40870984	9626624		7454500	2505476	71733183	42224405		15622747	9973328
18462_00050	48708984	11990596		7317116	2420852	75149588	54170699		15872048	11876287
18457_00058	43464348	10368492		9631756	1715424	72994918	43644373		20097509	7552724
18454_01056	47904432	13391984		17539472	2021392	74990710	49801188		40234425	7552201
236174_4029_x13079_y8858	40578576	8363208		11647696	1927504	70920145	37491319		26316309	8538658
17302_00032	41648384	8604320		13035468	4683356	70516542	41521545		33329533	16261820
18465_00230	44689172	12554968		11198652	2254716	73013650	49561492		23297004	9126436
182725_4290噱y18488	88550596	31629048		17833128	1271736	154330328	77277516		44582475	6380490
18864_00057	55886292	16788804		8640556	2976852	87222849	61070239		18447856	14873984
18465_00258	42997560	29492904		19364292	3604448	148905382	67401125		51204566	14986273
18465_00008	37101128	8585632		7335244	2359884	69377151	35398770		16277411	10883306
18465_00199	45164704	21714000		17514884	3739512	122671387	62948677		47185174	17982142
18463_00072	69247660	23775400		14763492	2098444	115290482	68971362		38540278	16370725
pre_18464_00169	43468280	33558176		16210308	3147436	168336641	71730638		40487127	14792835
pre_18864_00413	60900140	18322204		10190968	2637100	93724917	61895713		22134801	13480775
17302_00053	37422588	6370652		5574072	4732440	69239139	33867223		12665206	18179435
18455_00260	45047284	12219048		12426988	2374076	73156974	49625004		28066635	9710627
17302_00105	39724952	7811420		8156076	3499352	69867393	39401517		18817364	17836497
18864_6821兄y6844	62774320	19078132		13904216	1866872	93398065	63304496		32299376	8039733
18453_7245_x12979_y2864	47534912	13925592		12156364	2371224	74995436	52995454		26608055	9925937
18454_01022	44784768	12094776		9918824	2657452	73098059	48355054		20258348	12293641
17302_00055	34879704	5557348		6622828	5593528	68302492	29125160		15571852	18394013
18462_00007	48406196	12207516		6921140	2272780	74873998	55127506		15281207	12781254
17302_00065	34017956	11656028		7832772	3769740	81516841	38123594		18325476	15308205
18869_3701眃y4993	49533348	27499532		20214660	1322332	136694605	64497584		52955812	7057310
18867_4457疒y10554	43718312	10915800		10837164	2408800	72767324	46707409		23009790	9238445
18465_00305	42974576	29176688		18326124	4378824	155355209	68184480		47267495	13300376
18867_6985_x12525_y4095	51701600	15340080		11697132	2466972	76399885	57801011		25125197	9413612
18454_00074	42321128	10880472		7912640	3570972	72427973	47272046		16852568	12900211
17109_3101_x10824_y7188	48118212	12940340		17591796	1312380	75131932	47199427		39819187	6834800
17302_00076	36918960	6247840		7830508	4424696	69167905	31587721		18284844	14006651
18454_00048	45123220	11456020		11501280	2090164	73413357	46825340		25017152	8603521
18465_00264	44893172	20169292		15910128	3108752	118286855	61084712		41166636	18305187
236174_3729_x12692_y9419	38091908	7926148		9722940	3291132	70104787	35980713		22307296	10740632
17302_00049	38361876	8110996		8006236	4270180	72071473	36939215		18338015	14882738
182724_2247枅y11803	57104288	17488532		7319736	2035920	90571447	58178523		15362518	10508844
18455_00121	44738592	12010500		10869608	2987276	73045502	49171157		24022401	11192281
18867_4397荒y9768	51156644	15137744		17859480	2208076	76051179	54933766		40536154	7977567
17788_4719㔒y9492	48486884	13631092		10857972	3857916	74357296	53699242		24597260	13680640
18462_00013	45436512	10710692		5762444	2138116	73766228	49971756		12035348	13670875
18455_00257	42749932	11353432		7944884	3274460	72387080	48938605		16959553	14013064
18454_01009	48739360	13882256		19254780	2095796	75566576	50033248		43786857	7594109
pre_18464_00163	43637028	36716272		21981784	2689856	166646416	78582907		62094126	21623014
18462_00043	47363464	11405264		9651616	1919740	74966746	52315724		23039794	12600625
191812_5411怑y24641	61523600	18854112		11586316	2239920	91480139	64085162		27360483	12962904
17302_00108	40727820	8783040		12603376	4140056	70490739	40868691		31448408	15713928
236174_3536_x15159_y25525	38694592	7344456		9466732	3357020	70210668	34731776		21703435	10954667
18465_00285	46736288	14380596		10518220	3817828	73940838	56652527		23106567	12480566
18455_00136	45466456	12481836		12701012	2504964	73370087	50459957		28855124	9920318
18465_00286	43236312	12085452		8978608	3609368	72420199	51167577		19703740	15483688
18465_00141	45836752	13328800		11361004	2112612	74064568	52810741		23778523	8338744
18454_01005	46982976	13160604		16659568	2136920	74835367	48659368		36814795	7671740
17302_00114	35960088	6268368		5933356	4915348	68864183	32626535		13221275	18795547
pre_18454_00376	45462740	12108060		11689060	3679024	73203858	50392845		26686795	12024091
18465_00111	42645960	21149804		16294996	2229456	109702172	55421365		38416889	8579679
18867_4874_x16831_y16618	58831000	18852164		10682744	2852572	86173682	63701099		24433568	17108957
17781_2184_x15071_y19950	36523164	7501412		10523708	3267048	69601820	32905074		23746728	11868534
17109_2301鐘y23665	49274596	13037660		14553868	1302352	74042912	49459143		31975225	6610322
18453_7132_x31679_y7308	47970044	13396056		12601708	1600260	75188643	51602035		27625199	7691089
18869_00025	40097432	23830572		10503632	2602996	128000559	57832969		24452345	10652814
pre_18465_00370	46810948	36233296		31841476	2824700	160821513	78541445		84862846	15599890
18868_4803瀂y8311	50396688	14913644		14012836	1932128	76833744	54403080		30319837	7648963
18464_00155	43273528	31318628		17740128	2814216	163471022	71384848		47322323	20449427
18457_00096	41462596	9878016		7052192	1857164	72362487	43178997		14146061	7793646
17302_00124	40089328	7913432		12801068	4862352	70391710	38043335		31812767	15117655
18455_00007	46200552	12303324		13797980	2248864	73863443	49991885		31661902	9221125
18457_00063	42054584	10879968		9981552	1920564	73535009	44642084		21386422	8291034
18454_00127	44237040	11333048		11128752	2112044	73281917	46561101		23973532	8623664
17302_00007	43804156	10196808		14352656	2538776	71831085	43322653		33643807	9760819
18454_01061	47401796	13327644		15885640	1931204	74606199	50802224		35934606	7687429
18463_00018	72948272	24683720		19931512	1792316	111130794	69132649		52849297	11878635
18464_00085	47318172	15442564		11578064	3803792	86906544	47156127		26549512	16489951
17781_6270钔y43380	32720124	5065128		8646264	3324832	66046475	23412307		19407309	10815850
18454_01010	48559184	13857252		19470264	2079768	75537014	50099635		44678556	7570472
18453_2991_x13607_y7348	52466676	15935836		15144436	2307960	77438666	57013241		34541026	9901847
18457_00184	40519728	47195608		35877072	2609904	155858070	113004091		101168672	15965923
18465_00007	50513768	35489948		28999024	3058720	170063820	78836568		76372050	11977306
18454_01001	48375892	13674996		18754376	2066340	75316108	49822962		42885646	7544247
pre_18464_00159	49056632	52344300		37648172	2667404	180144021	123489043		108454382	19240981
18867_6408鍃y6158	47623012	12499384		13081340	2225568	74204933	52011526		30807297	8975351
18463_00058	71704920	24053868		17551340	2281688	113963864	68999769		46704601	13731203
18453_3492_x29357_y9198	53222172	16598736		15672208	2211312	77372731	57834031		35896918	9141913
18465_00155	43321812	51246620		45563136	2798728	150276602	115737229		124910403	18765294
236174_4429_x13147_y8003	37224300	6830104		8107900	4175524	69310369	33682192		18316922	12347926
18465_00045	47071912	12582252		9405844	2669056	74278193	52135458		21185141	15620109
18463_00013	72511540	29274984		17982568	2268484	143592619	72825782		48743014	14518533
17545_00124	39082936	8028972		13776656	2345368	70453203	32509493		31142680	9164873
18457_00056	43044664	10639228		10420036	1758840	72806208	44356164		22558862	7574414

## Sheet: quality_stats
gold_standard	raw_sbc	raw_ent	raw_uni	raw_rsd	adathr_sbc	adathr_ent	adathr_uni	adathr_rsd	multiscale_sbc	multiscale_ent	multiscale_uni	multiscale_rsd	guo_sbc	guo_ent	guo_uni	guo_rsd	NIEND_sbc	NIEND_ent	NIEND_uni	NIEND_rsd
210254_2309_x13266_y25533	1.08072	2.28075	0.000102937	1.36303	11	0.872526	0.000586896	11.4245	0	0.449687	0.162981	35.7704	2.33333	1.82518	0.0623064	6.64121	20	2.1423	0.0602172	4.44362
17302_00081	1.45042	2.16015	0.000112197	1.34666	76	0.720904	0.000786485	4.6804	0	0.358873	0.137902	40.2062	9	1.84653	0.0527472	1.95713	134	2.28452	0.056343	0.781025
17302_00085	1.44548	1.98534	0.000145751	1.60453	84	0.935156	0.00111536	4.14251	0	0.42047	0.134998	46.5393	8.33333	1.92023	0.0604653	2.19244	124	2.42372	0.0504136	0.816597
17302_00075	1.38408	1.90632	0.000147845	1.53704	70	0.763451	0.000937867	4.36649	0	0.394842	0.135905	33.278	6.66667	1.7652	0.0646495	2.43806	104	2.28578	0.0541458	0.968603
17302_00018	1.39564	2.0311	0.000143147	1.47433	88	1.01938	0.00104236	4.00253	0	0.591429	0.126251	41.6298	7.66667	2.08839	0.046664	2.31408	42	2.6831	0.0405397	0.807891
17302_00020	1.49416	1.93702	0.000131828	2.34406	85	0.954059	0.00110042	3.94484	0	0.670025	0.252676	43.3126	9.66667	1.95814	0.0519513	2.27052	129	2.35787	0.0535686	0.773997
17302_00023	1.40659	1.79069	0.000163353	1.88574	98	1.087	0.00111437	2.95568	1	0.631528	0.178678	16.7714	9	1.98389	0.0465463	2.04991	129	2.58555	0.0435695	0.726328
17302_00074	1.40659	2.15196	0.000116772	2.26569	71	0.94292	0.00069519	5.30199	0	0.49325	0.162195	49.4185	7.66667	2.14074	0.042979	2.63783	114	2.56318	0.0449712	0.884463
17302_00021	1.49333	2.1688	0.000455635	2.26681	55	1.23767	0.00482357	5.60213	0	0.362626	1.14103	39.5915	16	1.52705	0.0952803	3.66217	83	1.98385	0.0669296	1.17855
17302_00079	1.3278	2.33858	0.000464229	1.36271	42	1.29164	0.00812214	3.61815	0	0.500022	0.261565	41.086	17	1.57134	0.0866238	3.33511	62	1.83332	0.0714338	1.50976
17302_00025	1.24514	2.10077	0.000315505	1.36726	63	1.13824	0.00302178	2.63836	1	0.732886	0.1579	18.1934	5.66667	1.43477	0.0689407	3.22793	75	2.15633	0.0531504	1.15938
17302_00078	1.65975	2.0224	0.000122736	2.52454	63	0.795657	0.00138895	5.97181	0	0.461616	0.36238	50.185	29	1.84327	0.0612347	2.52351	122	1.72734	0.0805917	0.867754
17302_00017	1.54517	2.14657	0.000131364	1.64899	92	1.03836	0.0013789	3.81858	0	0.331305	0.139005	49.3015	10.6667	2.15131	0.0576115	1.80685	163	2.56119	0.0475717	0.646732
17302_00054	1.36965	2.00239	0.000242921	1.86281	77	1.2183	0.00219862	2.94993	0	0.287733	0.277628	31.7547	6.66667	1.76959	0.0483121	3.02791	93	2.26478	0.0519904	0.975482
17302_00116	1.55642	2.09307	0.000116616	2.60549	95	0.868276	0.00123007	4.08322	0	0.414256	0.133144	56.2107	8.66667	1.95068	0.0533928	2.80008	132	2.05453	0.064183	0.733027
17302_00112	1.52381	2.08559	0.000126296	2.38286	80	0.871025	0.00158844	4.30835	0	0.420084	0.415421	55.0703	25	1.62384	0.0729825	2.58093	125	1.83751	0.0743783	0.815076
17302_00113	1.3278	2.07305	0.000235684	1.71938	71	1.32228	0.00222257	2.59451	0	0.572047	0.163953	31.1871	3.66667	1.84425	0.0418796	2.81254	44.5	2.49957	0.0432789	1.01933
17302_00115	1.69963	2.01053	0.000124306	1.77452	80	0.675803	0.000950473	4.4576	0	0.375638	0.137183	48.4815	10.3333	1.97183	0.0608869	1.82707	154	2.10941	0.0641483	0.683986
17302_00114	1.49416	1.93075	0.000235298	2.1813	78	0.977218	0.00239577	4.09211	0	0.438921	0.44652	45.8399	8	1.70152	0.061349	2.68955	117	2.00326	0.0643896	0.820424
17302_00035	1.42222	2.61123	0.000369321	2.11258	40	1.28018	0.00664435	6.54815	0	0.201328	1.10605	38.9914	17	1.60739	0.0998184	3.38489	69	1.82399	0.0737987	1.40177
17302_00005	1.49533	2.12054	0.000121695	1.53846	79	0.825223	0.000987561	4.97174	0	0.361931	0.138097	41.895	8.66667	1.96089	0.0617612	2.22803	147	2.36435	0.0536679	0.720714
17302_00053	1.49416	1.98381	0.000144219	2.51342	78	0.884307	0.00128356	4.40972	0	0.273549	0.141362	49.9407	24	1.77513	0.0612408	2.8068	112	1.98063	0.0672331	0.892371
17302_00105	1.20656	1.80259	0.000186293	2.14189	42	0.769035	0.00102763	9.05237	0	0.689054	0.218332	46.7711	14	1.6693	0.0691349	4.16333	64	2.07426	0.063483	1.59552
17302_00036	1.30739	1.95561	0.00027908	1.76201	51	1.08925	0.00233299	4.73031	0	0.472822	0.31277	41.2244	14	1.58793	0.0683379	3.93273	70	2.1337	0.059067	1.33545
17302_00108	1.49533	2.18304	0.000130659	1.72807	97	0.915356	0.000553092	4.54033	3	0.798576	0.116603	13.0057	6.2	2.38588	0.0371317	2.02809	32.2	2.77663	0.037647	0.652187
17302_00052	1.3278	2.18208	0.000368143	1.64314	55	1.16556	0.00362952	3.57427	0	0.384678	0.381258	27.9278	15	1.48765	0.0741656	3.92694	71	1.97185	0.0650637	1.28763
17302_00033	1.32872	2.01199	0.000144807	1.98187	72	0.85255	0.000795891	4.70138	0	0.367134	0.136488	42.6151	6.66667	2.04234	0.0473679	2.7467	53	2.57269	0.0435393	0.954266
17302_00038	1.39419	2.14672	0.000315445	1.38264	54	0.941752	0.00304425	3.40133	0	0.542639	0.196825	42.3666	17	1.4136	0.0843441	3.18548	76	1.74914	0.0753571	1.26102
17302_00031	1.62623	2.26746	0.000108397	1.59865	88	0.921208	0.000647393	4.65609	3	0.492413	0.130807	12.2714	11	2.24707	0.0437446	1.81498	170	2.57606	0.046505	0.628161
17302_00037	1.35111	2.28456	0.000576382	1.31	50	1.21484	0.00594582	2.89942	0	0.583906	0.247987	45.8466	7.66667	1.79673	0.059674	2.8306	61	1.87045	0.0663543	1.47873
17302_00110	1.52131	2.12688	0.000128831	1.86246	90	0.982289	0.00124644	4.42958	0	0.503731	0.130801	51.0266	10	2.12258	0.0490302	2.12026	150	2.50439	0.0480147	0.688903
17302_00050	1.40659	2.00094	0.00013963	1.9776	77	0.943397	0.000914931	4.24066	0	0.501373	0.129422	44.9467	7.33333	2.04109	0.0463744	2.56795	54	2.57404	0.0433856	0.920322
17302_00015	1.39564	1.94418	0.00015042	1.54189	82	0.6717	0.000581228	4.19192	1	0.354857	0.136909	20.5909	7.33333	1.84751	0.057479	2.37407	115	2.3239	0.0541229	0.892993
17302_00124	1.52131	2.3166	0.000148798	1.73737	80	0.842799	0.00103312	4.82919	0	0.54229	0.235962	47.518	9.33333	1.86276	0.062692	2.13508	135	2.25498	0.0571277	0.765098
17302_00014	1.56677	2.15363	0.000123179	1.59262	76	0.666551	0.000583346	6.12755	1	0.562466	0.128512	25.8824	7	2.19391	0.0439314	1.7923	164	2.28196	0.0572337	0.646329
17302_00106	1.56444	1.99934	0.000125896	2.1804	61	0.845908	0.0010951	5.5575	0	0.315121	0.156427	34.9518	21	1.71415	0.0640643	2.815	101	2.16419	0.0605126	1.02385
17302_00032	1.52131	2.05193	0.000141922	1.61356	72	0.74913	0.000807956	5.68424	2	0.595197	0.126419	15.5486	9.66667	2.11222	0.0463609	1.98919	138	2.38971	0.0515279	0.761553
17302_00101	1.46058	2.04747	0.000134371	1.99421	80	1.07248	0.000940567	3.91622	0	0.575058	0.126626	33.5109	7	2.04453	0.0509238	2.58133	13.75	2.87781	0.0321956	0.907213
17302_00016	1.49533	2.03382	0.000138928	1.59012	82	0.802777	0.00109284	4.70657	2	0.577536	0.127218	16	5.8	2.16317	0.0460989	1.95939	139	2.40097	0.0510288	0.738714
17302_00043	1.49333	1.86434	0.000146235	1.91632	64	0.803235	0.00111045	4.3396	0	0.254795	0.143188	34.3352	6.33333	1.71135	0.0602705	2.58615	92	2.30208	0.0527784	1.06128
17302_00045	1.49416	1.99877	0.000138716	1.87555	68	0.809928	0.00101685	5.09847	0	0.258219	0.142971	36.4429	7.33333	1.89327	0.059859	2.47208	115	2.3645	0.0515702	0.900876
17302_00123	1.39419	1.75725	0.000181723	1.99992	73	0.806987	0.000931524	4.45341	0	0.284528	0.140429	36.2671	6	1.73289	0.0603288	2.832	103	2.43702	0.047636	0.969454
17302_00102	1.59336	2.04016	0.000131778	2.08098	88	0.854493	0.000910066	4.05829	1	0.461512	0.131496	23.2047	8.33333	2.01715	0.0559485	2.26711	67	2.59606	0.0426553	0.748481
17302_00044	1.38408	1.83384	0.000181014	1.79157	78	0.718108	0.000633567	4.47418	0	0.461925	0.132577	43.5746	6.66667	1.90112	0.0565896	2.62791	102	2.39624	0.0489071	0.968699
17302_00059	1.68093	2.19566	0.000104834	1.95069	93	0.888074	0.0010034	4.66768	2	0.51505	0.12823	16.445	11	2.1811	0.0415388	1.92226	32.6	2.76606	0.0369959	0.617
17302_00055	1.46058	1.83827	0.000154656	1.99995	63	0.724701	0.00108114	5.34918	0	0.298764	0.140225	37.6744	20	1.62708	0.0714707	2.64512	102	2.26913	0.0544204	1.00404
17302_00046	1.72614	2.13684	0.000113457	1.76388	115	0.962452	0.000958467	3.1308	1	0.557465	0.128127	22.0966	7	2.23229	0.0403816	1.54691	36	2.79371	0.0368777	0.538453
17302_00103	1.65803	2.10565	0.000117305	1.7467	85	1.07933	0.00115532	3.07716	0	0.56248	0.128065	29.3801	5.2	2.15512	0.0414398	1.88868	25.6	2.74407	0.0375938	0.777033
17302_00056	1.49416	1.78119	0.000164987	1.61685	80	0.775971	0.000835595	4.32088	2	0.661232	0.121876	13.6057	6.66667	1.77881	0.0608483	2.42084	56	2.53168	0.043891	0.886647
17302_00062	1.52697	1.89381	0.000146139	2.04094	78	0.72974	0.00106644	4.58459	1	0.322822	0.140997	21.7101	23	1.74396	0.0603984	2.47923	122	2.39763	0.0492779	0.837231
17302_00063	1.49223	1.87686	0.000142467	1.54926	65	0.941103	0.00139206	3.64781	0	0.387343	0.136264	20.0405	19	1.63957	0.066492	2.2823	96	2.37647	0.0496657	1.04198
17302_00047	1.46058	2.00764	0.000131788	1.9205	67	0.880997	0.00126737	4.60133	0	0.231467	0.143651	36.9197	7	1.90355	0.0553872	2.46181	110	2.52614	0.0455056	0.923262
17545_00001	1.8677	2.67052	0.000101733	1.89412	86	1.1692	0.00131958	3.66183	0	0.445693	0.276383	47.619	7.8	2.39724	0.0457381	1.54763	89.5	2.72512	0.0417388	0.554153
17545_00180	1.30144	2.38527	0.000534127	1.67528	53	1.51596	0.007589	2.92461	0	0.33727	0.350236	38.7981	6.66667	1.70529	0.0650408	3.20356	71	2.11387	0.0576861	1.28121
17545_00003	1.49333	2.75315	0.000234341	2.49783	82	1.89091	0.0111056	2.86046	0	0.464978	0.520832	24.633	4.33333	2.1725	0.0590886	2.60559	56.5	2.59786	0.041849	0.80409
17545_00027	1.62623	2.80008	6.4454e-05	1.82091	92	1.03052	0.000577688	3.24095	0	0.426645	0.133631	47.375	4.75	2.57085	0.0351954	1.49581	16.2727	2.99939	0.031162	0.542567
17545_00178	1.29193	1.73275	0.00825222	0.864218	18	1.66366	0.0900963	2.84061	0	0.374814	0.389302	48.0341	23	1.59603	0.0942402	2.6991	16	0.828098	0.110915	4.6131
17545_00040	1.81685	2.5664	7.21636e-05	1.73009	122	1.2081	0.000897115	2.62587	0	0.337012	0.139387	50.6643	6	2.69321	0.0316122	1.3305	13.625	3.11428	0.029155	0.435754
17545_00175	1.42222	2.49106	0.000247138	1.58936	70	1.3933	0.00367077	2.29601	0	0.429411	0.262025	37.0716	4.33333	1.9682	0.0454	2.32518	97	2.42733	0.0472745	0.92913
17545_00041	1.36965	2.5612	0.000113357	2.49806	84	1.47758	0.00225896	3.5469	0	0.186865	0.526715	39.4598	4.16667	2.21242	0.0428192	2.60659	15.5	2.85888	0.0344815	0.767969
17545_00085	1.56444	2.33208	9.2415e-05	2.55938	99	1.26976	0.00173882	2.42853	0	0.180704	0.14528	44.1527	5	2.33395	0.0328159	2.05741	11.5	2.97991	0.0289893	0.620402
17545_00057	1.49223	2.55329	0.000512336	2.31383	52	1.64511	0.0152749	3.75236	0	0.167122	0.546053	36.5852	20	1.68817	0.101792	3.48787	78	2.00078	0.0648621	1.25099
17545_00028	1.43945	2.97459	9.04724e-05	2.17356	96	1.7395	0.00378318	2.68598	0	0.425923	0.374866	46.1606	4.625	2.49085	0.0375871	1.75511	13.1667	3.02755	0.0304624	0.59298
17545_00084	1.63556	2.35216	0.000151139	2.468	89	1.36512	0.00296999	2.66578	0	0.258316	0.415656	36.566	5.16667	2.03388	0.0431985	2.15123	126	2.50734	0.0448177	0.735766
17545_00044	1.42222	2.22352	0.000106813	2.51939	11.7143	1.28658	0.000997947	3.13761	0	0.308482	0.139701	44.4447	4.8	2.36421	0.0337706	2.32712	6.15	3.30165	0.0196449	0.775255
17545_00142	1.60766	2.37845	0.00019568	2.83173	89	1.38217	0.0025126	2.87406	0	0.259826	0.545631	45.4974	4.66667	2.12474	0.0392141	2.39635	41	2.64658	0.0396592	0.734673
17545_00120	1.35111	1.84884	0.000150554	1.97576	10	0.997026	0.000952129	3.60887	0	0.386269	0.135804	33.5061	3.8	2.00784	0.0415347	2.38858	9	2.91153	0.0279723	1.01154
17545_00052	1.5311	1.91596	0.000136748	2.22233	59	0.875251	0.00104096	4.93432	0	0.198897	0.170948	36.4354	7	1.87306	0.055147	2.49718	100	2.39894	0.0513057	1.008
17545_00115	1.46058	2.09089	0.000129371	2.14041	71	1.00598	0.00104855	4.48477	0	0.282205	0.141558	42.7473	7.33333	1.99789	0.0635837	2.30912	61	2.6273	0.0434657	0.840724
17545_00121	1.5311	2.00193	0.000181652	2.07342	77	1.18219	0.00179025	3.34221	0	0.384865	0.366573	31.7825	7	1.95446	0.046341	2.46091	27.5	2.66467	0.0391308	0.85918
17545_00071	1.37799	2.31595	0.000471582	1.55903	55	1.34267	0.00551784	2.58605	0	0.426068	0.3417	24.1536	6.66667	1.60518	0.0674225	2.92958	68	2.05672	0.0572527	1.29618
17545_00177	1.24352	2.12552	0.000856811	1.30294	38	1.29987	0.00710503	2.72983	0	0.60538	0.170302	47.8198	9	1.90687	0.0463755	2.40972	49	1.97022	0.0582956	1.80219
17545_00058	1.72614	2.52636	0.000188214	2.59132	88	1.21901	0.00342335	3.36073	0	0.366885	0.429101	55.9924	11	1.95079	0.0573078	2.23527	136	2.18312	0.0590372	0.71305
17545_00029	1.52697	2.25553	0.000101942	2.39097	91	1.2123	0.0012256	3.227	0	0.369699	0.136469	48.4926	5	1.98518	0.0382293	2.06264	10	3.0594	0.0272048	0.65752
17545_00054	1.68421	3.05146	0.000276382	3.00231	79	1.53082	0.00649574	4.33223	0	0.281411	0.427999	47.4206	9	2.3497	0.0652896	2.93263	130	2.42261	0.0504568	0.760111
17545_00110	1.32642	2.36332	0.000691285	2.2467	47	1.6123	0.0163277	4.01765	0	0.203361	0.39126	26.9739	17	1.92526	0.0779798	3.90332	62	1.89827	0.0656702	1.49865
17545_00116	1.49416	2.06041	0.000115819	1.94413	84	1.02451	0.000996123	3.59812	0	0.326105	0.290695	40.3906	5.2	2.14144	0.0420094	2.11321	26.2	2.79624	0.0364784	0.738238
17545_00162	1.44633	2.15006	0.000333012	2.42592	51	1.13622	0.00389382	3.44151	0	0.139221	1.35708	12.692	18	1.55502	0.066567	3.5598	76	1.94158	0.0667922	1.26336
17545_00050	1.5311	2.20564	0.000139088	2.59695	73	1.14774	0.0013309	4.28772	0	0.258963	0.35751	42.1334	7	2.01003	0.0489858	2.84179	53.5	2.58839	0.043336	0.907309
17545_00055	1.65803	2.35294	0.000220022	2.5799	72	1.32923	0.00329296	3.73449	0	0.255207	0.353802	48.0965	8.33333	1.90733	0.0533495	2.84054	118	2.53794	0.044895	0.815411
17545_00046	1.64103	2.41833	9.38199e-05	2.28661	95	1.06488	0.000780728	4.34458	0	0.464954	0.170563	58.4126	4.5	2.53019	0.0307575	1.99473	14.0833	2.95974	0.0307274	0.577329
17545_00053	1.70667	2.01928	0.000118929	2.06297	95	0.887653	0.00107636	3.39211	0	0.326203	0.224377	47.2761	10.3333	2.03165	0.0483094	1.84721	150	2.51028	0.0471136	0.65812
17545_00082	1.32642	2.69252	0.000682563	1.86929	34	1.50376	0.016557	4.05991	0	0.466453	1.5133	30.5363	21	1.93956	0.0849284	3.28965	56	2.01197	0.0651984	1.76795
17545_00048	1.68093	2.31651	9.10031e-05	1.93099	95	0.966107	0.00103867	3.32622	0	0.425764	0.134401	48.2422	11	2.14297	0.0469008	1.77507	162	2.64579	0.0438494	0.609517
17545_00081	1.24352	2.57791	0.000339635	2.5349	42	1.37022	0.00470824	4.12192	0	0.271334	0.418811	39.868	5	1.95944	0.0699508	4.59478	62	2.30929	0.0524214	1.62577
17545_00025	1.56444	2.39832	0.000160989	2.35852	80	1.50468	0.00254655	4.07458	0	0.386201	0.301388	43.122	5.6	2.11065	0.0486891	2.18456	20	2.89453	0.0344944	0.694626
17545_00047	1.42222	2.7799	0.000246787	2.26397	56	1.86876	0.00829544	5.51694	0	0.198855	0.517862	35.3338	6	2.12372	0.063137	3.10721	45.5	2.63197	0.0423913	1.05588
17545_00163	1.59006	2.56497	0.000441703	2.45516	49	1.42858	0.010082	3.74626	0	0.0875848	0.974187	27.7136	17	1.81489	0.0813785	3.9564	69	1.805	0.0728429	1.42058
17545_00030	1.49333	2.09308	0.000119455	2.34384	21.5	1.18069	0.000889913	3.48716	0	0.303884	0.13983	43.4014	5.2	2.28399	0.0373851	2.16112	10.6667	3.09424	0.0257649	0.742814
17545_00144	1.49416	2.07436	0.000110894	1.85423	87	1.09874	0.000899933	3.33032	0	0.403125	0.13491	42.6597	5.2	2.23513	0.0390406	1.99915	12.9	2.98922	0.0298696	0.741049
17545_00089	1.26554	1.9517	0.00338362	1.01079	27	1.57788	0.0319542	2.26084	0	0.411087	0.336378	23.4819	8	1.97695	0.0550602	2.73388	32	1.4453	0.0791452	2.62157
17545_00169	1.30144	2.12626	0.000222087	2.3539	23.3333	1.38287	0.00202554	2.73228	0	0.427624	0.321853	29.7022	3.33333	2.03807	0.039064	3.24802	12.7143	2.68131	0.036213	0.993038
17545_00172	1.5311	2.23435	0.000226771	2.90259	66	1.11708	0.00276076	4.61256	0	0.242595	0.584675	25.4742	7.33333	1.62752	0.0585297	3.3515	109	2.1602	0.0587556	0.881726
17545_00154	1.70667	2.01211	0.000134447	2.77864	92	0.966575	0.00125526	3.79848	0	0.38868	0.136192	54.711	10	1.76097	0.0517474	2.53256	137	2.3283	0.0525433	0.707465
17545_00145	1.62712	1.97279	0.000158336	2.25078	70	1.15862	0.00176186	3.72941	0	0.300446	0.60308	12.9288	7	1.92796	0.0477561	2.36387	20.4	2.69996	0.0372489	0.94156
17545_00168	1.71751	2.00196	0.000123057	2.95359	79	0.979299	0.00162859	3.36945	0	0.0738104	0.160956	43.838	8.33333	1.84719	0.0555227	2.86651	115	2.14717	0.0585669	0.821939
17545_00143	1.58242	2.30397	0.000100047	1.62675	118	1.35399	0.000963809	2.48466	0	0.492706	0.131558	41.3937	3.7	2.70579	0.0260289	1.38623	7.79167	3.36467	0.0199295	0.476895
17545_00146	1.76077	2.03756	0.000112821	2.03778	106	1.04243	0.00108592	2.96767	0	0.415172	0.336866	39.8289	6.4	2.18857	0.0391673	1.69287	23.7143	2.89735	0.0341718	0.556853
17545_00060	1.72614	2.06995	0.000127215	1.94218	95	0.956415	0.00100678	3.26308	0	0.366989	0.137445	45.3869	6.8	2.24627	0.0395367	1.71245	79.5	2.67699	0.041301	0.607506
17545_00065	1.77778	2.18787	0.000105009	1.89489	104	1.05731	0.00106991	2.89094	0	0.387595	0.136518	45.4838	7.2	2.33616	0.0345677	1.53479	19	2.92016	0.0328221	0.544675
17545_00150	1.63556	2.13027	0.000172219	2.00735	89	1.1803	0.00170697	3.32202	0	0.532571	0.293838	37.466	5.8	2.16976	0.0380828	1.97202	27	2.75403	0.0373969	0.707534
17545_00064	1.68093	2.20542	0.000112265	2.00741	96	1.01084	0.00147107	3.53457	0	0.290443	0.140824	51.9535	6.8	2.21598	0.0493935	1.71914	178	2.6075	0.0455145	0.561295
17545_00176	1.16062	2.18885	0.00075999	1.34085	8	1.59669	0.0086152	2.22853	1	0.675123	0.148481	14.1969	3.83333	2.10259	0.037981	2.71628	40	2.0458	0.0519291	2.06767
17545_00155	1.57513	2.52914	0.000323188	2.46776	83	1.75793	0.00581918	3.4439	0	0.330381	0.486405	34.0527	8	1.92489	0.0659389	2.3765	20.3333	2.7508	0.0362375	0.76637
17545_00149	1.53672	1.91512	0.000140598	3.13868	17	1.13605	0.0011963	4.69316	0	0.216088	0.200931	40.849	6.33333	2.01182	0.0475007	3.23386	14	2.78263	0.0345149	0.976962
17545_00147	1.74319	2.183	0.000115876	1.77431	87	0.996045	0.0014213	3.9231	0	0.461127	0.270112	46.5906	6.8	2.22183	0.0480515	1.68879	167	2.52266	0.0484438	0.606152
17545_00066	1.68093	2.28521	9.92897e-05	1.95702	95	1.10473	0.00109925	3.26035	0	0.368245	0.13749	49.1927	6.6	2.30199	0.0406666	1.75669	32	2.81939	0.0368794	0.612752
17545_00068	1.83732	2.13434	0.000104306	2.29417	95	0.900098	0.00110127	3.50461	0	0.262302	0.150127	48.9706	11.3333	2.14667	0.0436274	1.84412	166	2.55924	0.0465849	0.591379
17545_00063	1.65803	2.11844	0.000165932	2.57015	88	1.15723	0.00157987	3.2657	0	0.220892	0.301236	40.3223	8	1.98843	0.0508997	2.47651	25.8	2.74147	0.0369801	0.711954
17545_00113	1.68421	2.14097	0.000112482	1.83831	106	1.10864	0.000843403	2.86483	0	0.383136	0.137072	35.8379	5.4	2.17349	0.0460381	1.80233	12.75	2.99681	0.0299848	0.616673
17545_00067	1.60766	2.1356	0.000113293	2.37994	31.3333	1.16466	0.000939076	3.20556	0	0.404437	0.134901	44.4213	5.6	2.38234	0.0327792	1.99541	8	3.1686	0.0225275	0.662692
17545_00111	1.59336	2.14859	0.000111228	1.86427	112	1.1454	0.00084021	2.68469	1	0.600756	0.124894	21.792	3.875	2.40059	0.0309739	1.63587	10.8	3.13986	0.0252853	0.562016
17545_00158	1.80791	2.07012	0.000135494	2.34266	94	1.00946	0.00125187	3.35243	0	0.314745	0.281489	30.0508	9.33333	1.94175	0.0475127	2.04441	24.5	2.79806	0.0349758	0.636553
17545_00159	1.65803	1.98115	0.0001222	2.32914	24.75	1.13677	0.000875762	2.9569	1	0.577221	0.125189	18.579	5.2	2.17499	0.0360812	2.14034	8.35294	3.18097	0.0222606	0.630368
17781_5361_x17741_y11849	2.05809	2.44538	7.49391e-05	1.57685	159	1.20825	0.000820124	2.01969	1	0.474183	0.183109	24.1715	5.33333	2.69148	0.0286145	1.06038	20.2727	3.08592	0.0308685	0.394502
17781_6262梖y13574	1.9917	2.45141	8.24176e-05	2.0629	144	1.01277	0.000548717	2.93795	0	0.485011	0.131664	57.5135	6.71429	2.64225	0.0302878	1.38148	20.8182	3.04448	0.0309627	0.415672
17781_6270钔y43380	1.9917	2.48888	7.51791e-05	1.99904	151	1.14936	0.00074722	2.42122	1	0.370751	0.137151	28.384	5	2.6557	0.0270225	1.24307	12.05	3.2223	0.0253787	0.368294
17786_00022	1.26141	1.93411	0.0013124	0.350362	38	0.948276	0.00632322	2.26741	7	1.03292	0.105168	5.31407	8.33333	1.76739	0.0699917	1.26662	45	1.48705	0.086004	1.68582
17787_00014	1.47692	1.37215	0.00853552	0.473386	19	1.09099	0.0168238	2.028	14	1.6504	0.0780545	2.94201	9.33333	1.90851	0.0562104	1.30146	16	0.939446	0.110905	3.43656
17787_7070_x12739_y1410	1.31959	2.26426	0.000986939	0.759497	15	1.37533	0.00535067	2.46954	0	0.881195	0.1262	31.1083	4.16667	2.12071	0.0421545	1.45343	22	1.82482	0.0673065	2.94497
17787_00013	1.77778	1.84089	0.000679115	0.74332	46	0.77496	0.0024187	2.04251	18	1.60837	0.0840255	2.66094	23	1.58868	0.0656648	1.40952	51	1.60279	0.0799703	1.6146
17787_00048	1.76552	1.83121	0.000176913	1.03329	78	0.779426	0.000737021	2.64513	0	0.706383	0.160136	28.3573	19	1.57814	0.0703123	1.71631	98	2.02456	0.0656731	1.01343
17787_00050	1.65517	1.55805	0.000208355	0.850495	77	0.672893	0.000645651	2.0397	0	0.378672	0.151757	16.0507	5.66667	1.53478	0.0685714	1.51258	91	2.10604	0.0606742	1.04307
17787_00019	2.12389	1.57855	0.00019731	1.28998	83	0.705126	0.000589084	2.64788	0	0.348958	0.137492	16.4235	21	1.58735	0.0627377	1.58401	110	2.16859	0.0600882	0.894813
17787_00049	1.59006	1.87882	0.000225275	1.03571	73	0.802393	0.00104479	2.52615	1	0.535805	0.191346	15.7353	6.66667	1.65752	0.0616674	1.68461	95	2.10479	0.0614616	1.02888
17787_4690䑀y9176	1.41593	1.73894	0.000182835	1.5086	15.6667	1.00811	0.000606991	3.92104	0	0.575477	0.194254	16.9239	3.66667	1.85185	0.05142	2.5689	50	2.46266	0.0484724	1.88275
17787_4521兲y12873	1.48454	2.18435	0.000540706	0.881185	16	1.33306	0.00326663	3.06532	1	1.27185	0.105615	17.8442	3.6	2.10868	0.0430338	1.87955	30	2.04392	0.0610081	2.56668
17787_00026	1.86047	2.6316	0.00038541	0.739451	74	1.36836	0.00463581	1.79185	3	0.893814	0.138708	10.5828	5.28571	2.29712	0.0391987	1.02633	38.3333	2.61287	0.0413487	0.807447
17787_00029	1.24031	1.5927	0.0126951	0.341469	24	1.45566	0.0484352	1.79378	10	1.00859	0.127524	4.27654	6.2	2.3291	0.0603485	1.04872	18	0.898549	0.106433	2.44054
17787_00007	1.97938	2.36853	0.000840708	0.856422	56	1.20791	0.00694445	2.18999	4	0.709546	0.174873	8.31899	5.57143	2.29396	0.0395895	1.1681	80	2.08397	0.0587112	1.14624
17788_5767_x16636_y3662	2.09655	1.99384	0.000124178	1.3684	84	0.878712	0.00053966	4.07827	3	0.936026	0.121332	9.80383	26	1.80102	0.0640258	1.83127	125	2.08554	0.0662897	0.842136
17788_4719㔒y9492	1.59006	2.02622	0.000125639	1.58885	56	1.10356	0.000490148	5.40243	3	0.911919	0.109521	7.42295	6.66667	2.03915	0.0531921	2.11037	83	2.33512	0.0552634	1.26629
17788_5059㥠y6601	1.27434	1.92497	0.00103909	0.542866	25	1.04226	0.00496926	2.52689	3	0.909389	0.174625	5.62017	5.33333	1.79716	0.0535335	1.74998	11	1.11105	0.0997927	4.70625
17788_3709怀y8213	1.10345	1.87011	0.00129264	0.365534	6	1.07474	0.00530665	2.03348	4	1.35334	0.0875845	5.955	5	1.3142	0.0618341	1.29061	9	1.04799	0.0986551	4.4026
pre_18047_00009	1.30612	1.16921	0.000815204	1.71036	19	0.574803	0.00135803	4.98825	2	1.34859	0.101993	14.0662	6	1.09716	0.113707	3.06525	11	1.27685	0.0951453	6.20943
18047_2622_x11862_y12983	1.30612	1.48476	0.000216606	2.13885	5	0.734376	0.000496619	11.6311	0	1.44266	0.0876169	36.3207	2	1.29583	0.0985936	6.23141	2	1.87887	0.0712689	27.428
18047_4141_x14168_y9063	2.46154	1.67752	0.000391083	1.23919	85	1.03791	0.00104307	2.06333	1	0.952783	0.15497	11.6953	17	1.61767	0.0926239	1.47177	93	2.25498	0.0557777	1.0101
18047_00047	1.63265	1.69505	0.00142903	1.3841	25	0.857106	0.00378611	3.94119	5	1.54494	0.0884099	6.7342	11	1.28583	0.112563	2.57988	19	1.32052	0.0933653	3.95089
18047_4458_x18853_y10785	2.21538	2.18011	0.000680182	1.12334	36	1.31432	0.00205696	2.01985	4	1.58419	0.0904032	7.84958	5.66667	1.9981	0.0724614	1.52422	72	2.20606	0.0548272	1.24008
18047_3132_x24052_y12385	0.984615	1.708	0.000552302	1.6497	5	0.908422	0.00137284	8.15642	0	1.32338	0.0928569	36.713	2	1.38824	0.0859354	7.20458	1	1.68977	0.0790603	36.3417
18047_5719_x25513_y7957	1.96923	2.0767	0.000491696	1.38353	47	1.07509	0.00252558	2.94399	3	0.879824	0.139234	8.81993	9	2.07066	0.0464586	1.54774	59	2.05638	0.0623034	1.5367
18047_7769_x31046_y13195	1.30612	1.42063	0.00392647	0.985329	21	1.01744	0.0116586	2.29628	3	0.790023	0.121985	8.6003	7	1.78542	0.0597208	1.63005	15	1.01631	0.10172	3.2647
pre_182712_00003	1.90789	1.84737	0.000139903	2.5173	58	0.563561	0.000525947	8.69302	1	0.367628	0.142485	20.7671	21	1.65699	0.0659755	2.78967	95	1.67162	0.0823635	1.13792
pre_182712_00004	1.72662	1.64229	0.000181134	2.63251	40	0.474047	0.000567661	10.3468	1	0.428039	0.136938	20.0092	17	1.42262	0.0823242	3.16471	63	1.46947	0.0901728	1.68951
pre_182712_00027	1.91515	1.88333	0.000103308	2.90293	44	0.599552	0.000384129	12.1658	0	0.302316	0.265567	42.4694	19	1.51412	0.0775639	3.06959	90	1.60694	0.0866388	1.2108
182724_5937㠄y11955	1.76552	1.90464	0.000149313	1.3367	106	1.01433	0.000483102	2.56578	5	1.19203	0.12257	6.76198	7	1.93592	0.0586073	1.74586	39	2.51242	0.0452307	1.11272
182724_5410䎓y11075	2.16949	2.30335	0.000128247	1.28459	158	1.13199	0.000559535	2.66231	13	1.27068	0.097292	3.02989	8	2.29929	0.047206	1.33456	64.5	2.60741	0.0454842	0.7137
182724_4327䡇y18972	1.78882	2.00416	0.000168948	1.11641	64	1.20009	0.000556461	2.13679	7	1.51346	0.111213	4.82264	5	2.06037	0.0537554	1.33264	39.6667	2.68256	0.0409036	0.7741
182724_4785倂y11122	2.08696	2.0429	0.000137552	1.22739	156	1.24141	0.000604968	2.13164	9	1.20427	0.112445	4.23547	9.33333	2.03827	0.0490581	1.46542	59	2.57812	0.0455928	0.771683
182724_4472則y12162	1.65517	2.17563	0.000139617	1.54495	80	1.24731	0.000458269	3.92836	9	1.68673	0.0931264	4.33826	3.8	2.23513	0.0399061	2.04003	19.25	2.83113	0.0373651	1.1565
182724_2926剹y13761	1.80791	1.63592	0.000204498	1.05149	114	0.756013	0.000622992	2.63986	12	1.19617	0.0983006	3.39699	8.33333	1.5394	0.0675585	1.56991	99	1.95077	0.0678565	0.933517
182724_5355匡y20589	2.58385	2.08809	0.000137955	1.20357	164	0.988718	0.00055639	2.56064	13	1.16267	0.101615	3.20812	8.8	2.17907	0.0432003	1.20975	188	2.50387	0.049813	0.499974
182724_4580嘧y9427	2.15544	2.33486	0.000120291	1.24889	184	1.24127	0.000537606	2.42039	16	1.31292	0.094514	2.76928	8	2.26639	0.0412323	1.33104	48.6667	2.76038	0.0411786	0.639582
182724_2997堡y12613	1.3913	2.02887	0.0002403	1.33704	31.5	1.20671	0.000721654	4.07767	7	1.57653	0.0954817	5.40361	4.33333	1.90119	0.0624429	2.59614	51	2.29379	0.0549367	1.79458
182724_3887夁y10339	1.8882	1.77765	0.000169133	1.26572	121	0.902133	0.000453519	2.69638	5	1.07802	0.133562	6.4596	7.66667	1.80284	0.0528138	1.75335	95	2.33529	0.0529103	0.933836
182724_2494搙y20983	1.56444	1.76202	0.000205077	0.963484	95	0.766476	0.000874401	3.25009	7	1.02491	0.111323	5.4391	6.33333	1.57842	0.0720315	1.83486	82	1.65611	0.0804696	1.14095
182724_2247枅y11803	1.57513	1.81572	0.000195454	1.10795	90	0.78199	0.000650271	3.37093	5	1.35451	0.0990932	7.07852	14	1.35937	0.115883	2.12448	81	1.84506	0.0721508	1.18948
182724_2333炁y21185	1.49333	1.75737	0.000227673	0.880305	76	0.69776	0.000768212	3.37576	3	0.780175	0.144588	8.32682	15	1.19971	0.109767	1.96126	68	1.53348	0.0859467	1.4074
182724_2526甩y21792	1.49333	1.73816	0.00028286	0.976605	77	0.773663	0.00103585	3.84513	15	1.24977	0.107951	2.89711	17	1.50991	0.0931456	2.11526	68	1.54696	0.0850817	1.38813
182724_4599膁y6776	1.29193	1.82856	0.000122935	1.55254	5.7	1.10774	0.000306955	4.38212	0	1.1388	0.148933	25.4907	2.2	2.08846	0.037811	2.91229	11	2.74365	0.0389308	1.95898
182724_5793蚕y5510	1.86047	1.84484	0.000165979	0.918368	86	0.787428	0.000568454	1.77347	0	0.27228	0.296789	16.4042	4.6	1.87408	0.0424424	1.27808	44	1.48937	0.0854833	1.82925
182724_3848褃y23965	1.44633	1.67988	0.000196758	0.888919	22	0.951794	0.000629159	2.17234	7	1.3483	0.0977973	4.13192	6	1.59423	0.0619394	1.48012	68	2.11219	0.0583026	1.18906
182724_5651頲y25682	1.87586	2.10716	0.000229584	1.18246	105	1.40788	0.00183302	2.00653	0	0.369117	0.282687	21.104	7.33333	1.95474	0.0527198	1.47937	44.5	2.44173	0.0474393	0.96643
182725_2376_x10033_y10786	1.163	2.27715	0.000488264	0.626584	25	1.01796	0.00293656	4.65139	0	0.539921	0.197201	26.1678	4.33333	1.71456	0.0689076	2.62474	11	1.29651	0.0963085	6.7718
182725_7341䖓y22594	1.32735	2.34708	0.000132567	1.13913	9	1.45714	0.000440256	3.00145	4	1.52627	0.0896983	8.11461	3	2.14895	0.0435391	2.15294	9.14286	2.94436	0.0330797	1.38617
182725_3762啣y19178	1.4469	2.10561	0.000229252	0.666074	82	1.1797	0.00116244	2.10503	1	0.896528	0.123602	16.3079	9	2.11037	0.0493417	1.30149	78	2.11355	0.061723	1.14116
182725_4160圗y19181	1.31795	2.35586	0.000368622	0.72494	54	1.33144	0.00196213	2.49329	1	0.951822	0.122322	18.2509	5.2	2.3138	0.0368988	1.59161	45	2.05091	0.0620721	1.83585
182725_6819愉y7853	1.43878	2.14033	0.000287961	0.623738	61	1.1257	0.00204186	1.83387	0	0.214873	0.180354	20.1142	5.4	2.10257	0.045241	1.26187	38	1.54603	0.0823192	2.03203
182725_4080敶y11407	1.43496	1.93095	0.000197234	0.866868	91	0.987786	0.000907821	2.4801	2	0.682373	0.132152	10.1034	8.33333	1.86269	0.0514475	1.56706	81	2.05076	0.062976	1.13443
182725_2390襄y12077	1.335	2.79564	0.000478672	0.589236	13	1.75298	0.00353779	1.83685	0	0.653624	0.146546	26.7864	3.33333	1.90713	0.178056	1.66746	51	2.18258	0.0576116	1.67454
182725_2241鄓y11193	1.14498	2.23498	0.000326003	0.548576	31	0.989123	0.00151189	3.82248	0	0.50614	0.164678	26.6933	4.33333	1.86744	0.0525531	2.36387	13	1.50408	0.0874944	5.77018
18452_4002_x10332_y17479	1.9823	1.76393	0.000430618	1.0774	69	0.651953	0.00148258	3.02431	14	0.884632	0.113873	3.40673	9.66667	1.69207	0.0632187	1.53105	97	1.7359	0.0762151	1.03111
18452_4536_x11274_y21067	1.47692	1.42699	0.0062445	0.754271	21	0.899388	0.0148683	2.86	3	0.513481	0.200333	8.22577	10.3333	1.76241	0.0653069	1.43925	13	0.741732	0.117253	4.31302
18452_7249_x11408_y2071	1.23077	1.41809	0.00856895	0.507512	8	1.22839	0.0153467	1.86652	5	1.32756	0.104769	5.93522	3.5	2.09858	0.0417366	1.45276	2	0.574068	0.123076	9.81751
18452_3926_x14445_y21337	1.58025	1.76942	0.00179369	0.919005	39	0.969969	0.00599102	2.5297	20	1.41275	0.0966461	2.36488	8	1.622	0.0790474	1.49037	39	1.40976	0.0859879	2.0577
18452_4126_x15225_y20986	1.72308	1.51171	0.00483487	0.695475	25	0.941706	0.0162836	2.54709	17	0.875314	0.120909	2.77907	11.3333	1.86108	0.0522651	1.24568	25	0.96484	0.105687	2.57444
18452_4272_x26686_y20064	1.23077	1.29236	0.00813463	0.665882	14	0.968185	0.024784	3.04452	1	0.302041	0.263604	12.5008	5.4	2.02796	0.040088	1.53777	6	0.560032	0.125846	6.52846
18453_4899_x10111_y5917	1.78882	2.16649	0.000105613	2.00932	67	0.907644	0.000418647	5.97953	3	0.508927	0.130149	8.39504	7.33333	2.05461	0.0525273	2.28893	98	2.25724	0.0597255	1.08075
18453_7692_x10145_y15241	2.76543	1.9903	0.000198934	1.42069	81	0.913893	0.000701104	3.23023	1	0.81901	0.13123	19.0997	8	1.8929	0.0653427	1.66238	111	2.16222	0.0625711	0.933108
18453_6675_x10576_y3102	1.84071	1.73538	0.00015736	1.85632	64	0.808439	0.000437453	5.09074	5	0.789299	0.154587	5.12453	5.66667	1.7671	0.0562127	2.30928	78	2.2738	0.0574218	1.29072
18453_3945_x11262_y6434	1.86047	1.6811	0.000149965	2.06384	67	0.573765	0.000541732	5.10464	0	0.433655	0.149106	26.3723	19	1.4125	0.0797729	2.26554	80	1.67792	0.0813208	1.24843
18453_2632_x11687_y8383	1.78882	1.74838	0.000148479	2.05347	78	0.577484	0.000516888	5.83515	2	0.726308	0.118894	10.5106	23	1.53377	0.0750176	2.26789	98	1.64129	0.0840677	1.04868
18453_7304_x11719_y3749	2.26549	1.79619	0.000155282	2.05182	96	0.761241	0.000441244	4.31284	1	0.544786	0.201323	14.8825	24	1.79472	0.0587595	1.96045	95	1.84789	0.0759092	1.06131
18453_4345_x12044_y5189	1.43448	1.89363	0.000132126	1.89792	47	0.895995	0.000426838	6.59891	6	0.911156	0.108259	4.56762	4.66667	1.90717	0.0563196	2.82517	60	2.22434	0.0608403	1.65781
18453_3186_x12745_y7108	1.87586	1.80497	0.000155212	1.90654	86	0.794399	0.00048364	4.84097	1	0.908787	0.110737	14.7547	23	1.72227	0.0624396	2.01051	104	1.99399	0.0687184	0.967538
18453_3795_x13584_y5960	1.98621	1.74883	0.000164798	1.98046	76	0.594972	0.000502343	5.87416	1	0.488141	0.131027	16.1289	23	1.58654	0.0672366	2.2692	102	1.70095	0.0819358	1.01749
18453_2428_x13810_y8197	1.76552	1.66446	0.000166162	1.62541	74	0.629658	0.000508949	4.87536	1	0.838173	0.175722	13.4928	19	1.56325	0.0737085	2.32198	89	1.74688	0.0793221	1.11773
18453_1674_x14446_y9719	1.44633	1.77973	0.000141955	1.89618	47	0.51873	0.000556327	8.7464	1	0.888678	0.111726	15.5206	14	1.42147	0.0745336	3.10604	48	1.45435	0.091469	2.01486
18453_2400_x15836_y7243	1.76552	1.67427	0.000160628	1.66073	71	0.627224	0.000537008	5.25592	2	0.86544	0.116454	8.94838	18	1.49264	0.070466	2.37568	79	1.64325	0.0838332	1.24378
18453_4221_x16935_y5165	1.9845	1.69975	0.000163291	1.96091	65	0.571921	0.000516679	5.85961	0	0.346775	0.137773	26.2857	20	1.54784	0.0782293	2.36715	85	1.5694	0.0874158	1.20707
18453_3225_x17398_y19713	1.77778	1.96424	0.000843306	1.32339	46	0.863371	0.00350784	3.74212	6	0.937867	0.147893	5.68318	6.66667	1.60869	0.0776857	1.99632	50	1.50257	0.0839452	1.8553
18453_3848_x19057_y7025	2.23256	1.8121	0.000157227	1.72166	74	0.705387	0.000496767	5.06057	0	0.491968	0.139313	29.8109	25	1.77292	0.0610434	1.97188	116	1.91535	0.0730667	0.912415
18453_5841_x19468_y3419	1.69912	1.42286	0.00021859	1.56766	62	0.686734	0.000783545	4.1301	2	0.892998	0.181587	8.87279	14	1.45576	0.0810612	2.2346	66	1.88202	0.0686619	1.45195
18453_3516_x21006_y6048	1.98621	1.84659	0.000134811	1.89132	83	0.688301	0.000594028	5.04003	1	0.582488	0.12664	15.859	22	1.63633	0.073119	2.22345	104	1.75356	0.0796533	0.984326
18453_1924_x22284_y8069	1.44633	1.48858	0.000223093	1.47461	50	0.554338	0.000682149	6.69777	6	1.13819	0.0999634	5.51298	15	1.33992	0.0899274	2.72148	58	1.45848	0.0905682	1.75559
18453_6576_x22528_y4353	1.86047	2.18954	0.000244932	1.67564	80	0.948306	0.00104266	3.72668	1	0.633494	0.296777	12.9039	7	1.86543	0.0705859	1.89377	109	2.30672	0.0555826	0.935546
18453_3767_x22604_y5643	1.55752	1.9235	0.000203461	1.15585	20.5	1.08885	0.000768734	4.1745	0	1.01274	0.119443	26.3982	3.33333	1.80801	0.0762869	2.44797	41	2.27283	0.0566513	2.21302
18453_5343_x23330_y3366	1.9823	1.63735	0.000178702	1.62823	66	0.70243	0.000722516	4.31184	1	0.404908	0.160537	13.6121	19	1.58979	0.0685232	2.08502	83	1.80737	0.076647	1.21093
18453_1643_x24077_y11694	1.48837	1.44571	0.00021018	2.02342	40	0.530445	0.000700858	8.36462	0	0.7382	0.118027	23.0145	10	1.19136	0.0973526	3.8133	38	1.41027	0.0925937	2.49618
18453_1641_x24165_y10580	1.43448	1.34615	0.000234204	1.71791	37	0.50715	0.000678027	8.47198	1	0.833238	0.154616	12.6796	10	1.13185	0.105697	3.60899	36	1.34712	0.0955069	2.61174
18453_3456_x24161_y6646	1.86047	1.63602	0.00016204	1.72502	57	0.624499	0.000792114	5.58582	1	0.427581	0.133386	12.5095	19	1.48099	0.0771037	2.21029	77	1.65998	0.0827312	1.31822
18453_5317_x24548_y3717	2.40708	1.72818	0.000173112	1.60409	77	0.731411	0.000712901	4.33498	0	0.352504	0.138838	26.7597	23	1.71568	0.0690527	1.96789	118	2.01236	0.0690331	0.890484
18453_5667_x25695_y3103	1.73643	1.6604	0.000156798	1.39422	59	0.654303	0.000642025	4.19099	1	0.521971	0.128663	13.0434	17	1.57038	0.0734501	1.99317	75	1.88816	0.0719975	1.32552
18453_6748_x28152_y3578	1.9823	1.77852	0.000137876	1.73425	72	0.775151	0.000728192	3.33959	0	0.181501	0.146655	20.3062	6.33333	1.80955	0.0620359	1.90025	87	2.05505	0.0653672	1.12991
18453_3471_x28224_y8289	1.73643	1.48664	0.000203697	1.75583	51	0.488131	0.000527546	6.21844	0	0.362999	0.136452	23.6827	14	1.25299	0.0862561	2.74723	64	1.51973	0.0881026	1.57075
18453_2645_x28684_y11703	1.6124	1.41136	0.000214654	1.96697	35	0.431226	0.000622192	9.27131	1	0.671785	0.121323	13.9176	10	1.0917	0.0948534	3.78417	40	1.28733	0.0980294	2.44653
18453_4497_x29287_y7176	1.87586	2.03754	0.000131158	1.97502	64	0.879895	0.000426782	6.06591	0	0.507196	0.131208	27.4878	7.66667	1.97826	0.0519105	2.1396	102	2.25267	0.0591664	1.03198
18453_4403_x30609_y7732	1.86047	1.69001	0.000150812	1.93958	56	0.567175	0.000519114	5.92729	0	0.242235	0.142896	21.6393	16	1.48796	0.0738704	2.52901	62	1.4925	0.0901172	1.56879
18453_4725_x30684_y6703	1.54483	1.66685	0.000148961	1.39808	52	0.582693	0.00051963	4.3112	0	0.286295	0.196566	20.7133	14	1.5614	0.0669969	2.25547	54	1.66152	0.0820752	1.72046
18453_4186_x30783_y11697	2.12389	1.927	0.000145945	2.39257	64	0.838435	0.000537169	5.22665	0	0.174983	0.146278	25.0662	21	1.9088	0.0570347	2.36969	103	2.2036	0.0618357	1.05148
18453_4496_x31014_y8304	1.76552	1.8088	0.000139537	1.70451	63	0.644601	0.000523475	5.35393	0	0.321206	0.138812	23.7609	18	1.58103	0.0763016	2.31858	73	1.71639	0.0807169	1.35776
18453_4386_x31552_y9254	1.76552	1.90445	0.00013324	2.10861	51	0.685342	0.000479474	7.95354	0	0.359069	0.137641	25.6255	18	1.70235	0.068567	2.64702	74	1.75485	0.0799302	1.40496
18453_5766_x31719_y6139	1.69912	1.51864	0.000171547	1.68213	52	0.621453	0.000746134	3.89737	0	0.136183	0.16693	15.8175	15	1.40567	0.0767652	2.03468	58	1.69171	0.079213	1.58323
18453_4749_x31789_y8895	1.73643	1.66041	0.000156439	1.36326	58	0.615081	0.000479846	4.18384	0	0.370099	0.273753	20.2217	16	1.57578	0.0611342	2.0456	75	2.02827	0.0662978	1.27312
18453_5033_x32118_y8975	1.86047	1.76644	0.00015043	1.44313	62	0.622424	0.000482949	3.80315	0	0.134584	0.148085	18.9346	19	1.65566	0.0605145	1.87427	81	1.89276	0.072968	1.22801
18453_5325_x32314_y8395	1.9845	1.82792	0.00013606	1.35181	67	0.679826	0.000586517	3.73702	0	0.214344	0.14892	22.5135	7	1.76113	0.06684	1.74641	91	1.93488	0.0717664	1.11292
18453_4540_x32498_y9442	1.86047	1.71144	0.000160431	2.06106	61	0.594487	0.000541414	5.38624	0	0.290224	0.140498	28.3003	19	1.57662	0.077745	2.21849	79	1.72887	0.0800487	1.26767
18453_5436_x32746_y12751	2.40708	1.95208	0.000135185	1.12156	84	0.825505	0.00045001	2.49157	0	0.505075	0.146825	36.5223	9	2.04516	0.0446776	1.37125	150	2.58047	0.0470347	0.689133
18453_7455_x32866_y9412	2.14433	1.881	0.000148921	1.61247	55	0.863758	0.000422984	4.27576	0	0.326023	0.140769	19.0933	6	2.11439	0.0442017	2.0585	89	2.46562	0.0502684	1.17172
18453_5578_x32997_y13060	2.26549	2.31915	0.000200356	1.42237	64	1.04325	0.00147043	3.83853	0	0.392054	0.227073	29.081	8.33333	2.00826	0.0683207	1.64575	124	2.28914	0.0574898	0.853923
18453_4693_x33039_y11636	1.9823	1.66353	0.000177725	1.45478	62	0.78663	0.00110001	3.21367	0	0.130234	0.208859	19.1723	18	1.58059	0.0768705	1.83499	69	1.63478	0.0834068	1.40387
18453_5862_x33046_y12305	2.54867	1.93079	0.000150426	1.61695	73	0.924582	0.000758865	4.21299	0	0.256744	0.158731	24.0945	9.33333	2.05499	0.0524188	1.70879	148	2.32116	0.0564429	0.72608
18453_5318_x33682_y14092	1.9845	1.84168	0.000141247	1.29071	66	0.863195	0.000638855	3.41682	0	0.427186	0.148568	25.6978	7	2.0539	0.0511248	1.70119	99	2.38097	0.0530362	1.01736
18453_6500_x34303_y12884	2.14433	2.13603	0.000252205	1.03656	68	1.12107	0.00170139	2.33857	0	0.538697	0.161693	29.2109	6.33333	1.94449	0.064623	1.42189	96	2.40069	0.0515938	1.00602
18453_6229_x34471_y10482	1.77778	2.25419	0.000500156	1.05308	42	1.04928	0.00226163	2.48317	0	0.453953	0.146385	26.7089	4	1.93039	0.0689789	1.90892	45	1.89115	0.0686008	1.83434
18453_7813垙y12199	2.37037	2.09141	0.000145645	2.38822	41	1.08741	0.000385717	8.33516	0	1.01167	0.155802	35.6545	6.33333	2.24424	0.0474284	2.4891	88	2.56474	0.0476958	1.20859
18453_6708搷y7833	2.54867	2.05931	0.000142409	2.55051	105	0.916111	0.000422118	4.71448	0	0.527036	0.129986	36.2456	9.66667	2.14316	0.0504336	2.04961	140	2.28582	0.0578894	0.753199
18453_4283畃y12923	2.72868	2.07697	0.000112917	2.22292	111	0.707636	0.000484824	4.86784	2	0.541632	0.129215	13.0247	11.6667	2.01842	0.0598341	1.72069	160	2.03012	0.0680363	0.653613
18453_4283眹y13735	2.48062	2.13173	0.000113037	1.51118	104	0.961382	0.0004177	3.83744	1	0.879103	0.131235	18.1983	10.6667	2.10718	0.0502299	1.59713	155	2.3137	0.0567039	0.677179
18453_6053耲y5933	2.12389	1.75383	0.000150123	1.87441	84	0.693112	0.000455938	4.39863	0	0.490022	0.134719	27.6449	20	1.7493	0.0660906	2.20475	103	2.08575	0.065443	0.978985
18453_3316舔y11076	1.87586	1.76916	0.000146783	1.87866	81	0.651445	0.000478569	5.34472	2	0.90951	0.110328	10.4387	20	1.61382	0.0691625	2.32665	97	1.88214	0.0721508	1.0495
18453_3690节y9898	1.68944	1.95195	0.000133611	2.27526	67	0.748562	0.000457559	7.44269	7	0.712611	0.118353	4.2835	20	1.78232	0.0627037	2.61734	91	1.94587	0.0713138	1.17079
18453_3350褥y9653	1.76552	1.64517	0.000178622	2.16235	68	0.570572	0.000510322	6.43603	1	0.513412	0.130166	14.5043	20	1.44581	0.07542	2.45805	85	1.60038	0.0859175	1.19734
18453_3678褸y8684	1.98621	1.75831	0.000153073	1.91043	81	0.623447	0.00050397	5.76407	2	0.642058	0.123084	10.2534	22	1.57404	0.0714473	2.28033	109	1.82275	0.0760602	0.955495
18453_3841销y7920	1.78882	1.83178	0.000137655	1.76532	80	0.637703	0.000513821	5.2909	2	0.690981	0.120165	10.7668	22	1.66152	0.0714681	2.16943	104	1.89171	0.072671	0.985764
18453_5459陆y5477	1.86047	1.70231	0.000154171	1.51981	74	0.700964	0.000452478	3.89338	1	0.440934	0.190755	10.7952	18	1.64071	0.0630441	1.99614	83	2.00513	0.0677415	1.15327
18454_00063	2.40708	1.78594	0.000157606	3.06716	84	0.682159	0.000702621	4.877	1	0.48027	0.31743	23.2127	9.33333	1.84685	0.0567006	2.02579	117	1.83848	0.0749493	0.913122
18454_00062	2.63918	1.78925	0.000163822	3.55019	103	0.870385	0.0011059	4.1533	0	0.374028	0.306515	48.2612	30	1.89323	0.0645054	1.97444	130	1.97525	0.0692103	0.77617
18454_00021	3.82301	2.05149	0.000138469	2.44819	149	0.694988	0.000491788	5.04679	8	0.808309	0.116072	6.23614	16.6667	2.0225	0.0537927	1.45898	240	2.03782	0.0672619	0.441089
18454_00027	3.55556	1.7714	0.000180751	3.18283	112	0.712904	0.000485147	5.88842	0	0.710586	0.121794	46.7334	33	1.81668	0.0613461	2.00855	171	2.038	0.0665418	0.614436
18454_01054	3.35802	1.78638	0.000170388	3.46267	70	0.520152	0.000699016	6.33764	0	0.29122	0.305085	51.8924	27	1.47652	0.0784898	2.24055	118	1.45971	0.0921632	0.919417
18454_01064	2.63918	1.69038	0.000176791	3.26683	71	0.527897	0.000534834	5.32394	0	0.234645	0.324839	43.6456	25	1.48468	0.0728399	2.17384	93	1.41596	0.0939154	1.12113
18454_00018	4.54321	1.83791	0.000170887	2.78752	118	0.655959	0.0005041	5.7884	0	0.683009	0.12946	53.8767	42	1.83571	0.0606078	1.70487	209	1.7521	0.0790937	0.513534
18454_00016	2.47423	1.72317	0.000169502	3.45155	91	0.644781	0.000498534	6.45692	0	0.697993	0.122183	43.1563	8.33333	1.76855	0.0609213	2.43078	120	1.87142	0.0724755	0.879361
18454_00070	2.30928	1.77055	0.000265674	3.8533	70	0.803533	0.00164379	5.40998	0	0.344357	0.312805	47.9964	21	1.46205	0.0873114	2.73406	92	1.54898	0.0868131	1.10189
18454_00073	2.5679	1.87406	0.00020157	3.45262	83	1.15829	0.00195227	3.21347	0	0.185779	0.421255	35.2559	21	1.69928	0.0638002	2.88051	88	1.81976	0.0738789	1.10438
18454_00022	3.79381	2.0489	0.000138849	2.8021	136	0.802332	0.000448295	5.40334	0	0.78261	0.125516	51.6844	14	2.06597	0.0484354	1.68641	206	2.15892	0.0615451	0.50084
18454_00065	2.70769	1.58786	0.000224414	3.03375	81	0.983283	0.00126662	3.00124	0	0.317833	0.1652	25.6388	20	1.51175	0.0691666	2.34742	93	2.0543	0.0627088	1.02566
18454_00010	3.16049	1.62907	0.000197117	3.33228	88	0.586455	0.000504101	6.64689	0	0.571741	0.128361	43.3456	27	1.63008	0.0690647	2.33994	138	1.76419	0.0781791	0.775648
18454_00017	2.76543	1.72796	0.000166936	3.51984	80	0.67198	0.000484779	6.64528	0	0.673971	0.122463	41.4268	23	1.66969	0.0644735	2.58113	113	1.91878	0.0708933	0.934265
18454_00051	2.5679	1.72399	0.000290627	3.49156	65	0.795892	0.00206212	4.64704	0	0.167201	0.436646	38.077	22	1.39964	0.0908013	2.29064	84	1.46717	0.0899278	1.20424
18454_00075	2.30928	2.0325	0.000259099	3.07761	63	0.793284	0.00150291	4.95267	0	0.32264	0.428038	37.4505	21	1.52924	0.0924383	2.2246	83	1.59874	0.0843207	1.20346
18454_00028	4.28866	2.17055	0.000116161	2.8224	119	0.719324	0.00048953	6.78563	4	0.828945	0.11679	11.8257	45	1.95315	0.0583774	1.72376	225	1.94923	0.0708399	0.475891
18454_00074	2.37037	1.39447	0.000228846	3.70267	68	0.632733	0.000968123	4.80131	0	0.149882	0.147696	37.0541	20	1.39262	0.0809103	2.50623	86	1.63938	0.0814766	1.17594
18454_00095	1.97531	1.80862	0.000548032	1.82023	69	1.27451	0.00267466	2.14026	0	0.467627	0.202032	14.0353	18	1.68318	0.0747076	2.2801	70	1.90544	0.0679145	1.28792
18454_00130	2.76543	1.48838	0.000210116	3.47751	85	0.792371	0.000955334	3.97232	0	0.279058	0.141227	40.9257	24	1.57553	0.073543	2.19442	101	1.83751	0.0737528	0.990203
18454_00098	2.37037	1.61728	0.000262349	2.74813	80	0.922146	0.00133409	3.28492	0	0.616971	0.221904	33.7071	20	1.56808	0.0683195	2.52459	85	1.78406	0.0749251	1.13714
18454_00132	2.47423	1.48017	0.000202907	2.91671	64	0.633865	0.00112668	5.04495	0	0.306356	0.329523	39.4907	21	1.48868	0.0968912	2.21876	91	1.55227	0.0863006	1.11397
18454_00080	3.35802	1.87325	0.000169646	3.50709	102	0.71651	0.000477374	6.69131	0	0.750305	0.120214	47.9296	29	1.86728	0.0575806	2.30225	146	1.98537	0.0664476	0.724741
18454_00137	2.37037	1.55823	0.00021974	4.85437	55	0.575902	0.000538237	7.25209	0	0.166716	0.147138	50.9209	19	1.49168	0.0811298	3.03387	81	1.67078	0.0823722	1.29793
pre_18454_00377	2.76543	1.56326	0.000216862	3.50479	78	0.577886	0.000520787	6.93835	0	0.621655	0.135734	41.0713	23	1.61531	0.0673177	2.56871	114	1.79548	0.0757798	0.923682
18454_00092	3.82301	1.99139	0.000142238	2.54214	108	0.583696	0.000534659	7.28962	3	0.649961	0.125762	13.7895	46	1.79483	0.0679077	1.62576	207	1.64335	0.0848404	0.530724
18454_00150	2.96296	1.76582	0.000175379	3.84439	85	0.890685	0.00089104	4.91083	0	0.339799	0.138982	51.4558	28	1.76087	0.069091	2.20936	130	2.02717	0.0681214	0.823557
18454_00171	2.5679	1.75008	0.000207419	4.093	78	0.822595	0.00143507	4.62965	0	0.160205	0.688099	45.042	22	1.52946	0.0767159	2.61193	96	1.78129	0.0751249	1.06111
18454_01078	3.35802	1.72709	0.000186939	3.36118	88	0.619174	0.000495758	7.28071	0	0.558094	0.130921	46.2232	27	1.66266	0.0664154	2.38906	136	1.80778	0.0763622	0.791551
18454_00090	2.96907	1.6842	0.000185153	3.15451	89	0.553686	0.000514925	7.47346	1	0.650589	0.124458	23.0518	29	1.64143	0.0684226	2.26356	131	1.70083	0.0809781	0.804392
18454_00170	2.30928	1.54555	0.000201383	3.47225	83	0.818868	0.0011678	4.19227	0	0.354148	0.136408	40.1441	25	1.65303	0.0645272	2.23254	104	1.87487	0.0715339	0.98911
18454_00093	3.9646	2.01022	0.00014515	2.55926	88	0.543658	0.000515416	9.3016	2	0.50911	0.131953	19.1957	48	1.8009	0.0696603	1.59778	207	1.51138	0.09031	0.543697
pre_18454_00865	2.10853	2.02539	0.000115298	2.48055	80	0.700802	0.000478412	5.67349	1	0.526417	0.247354	18.7679	25	1.83022	0.0587468	2.09228	91	1.62932	0.0853757	1.1214
18454_00002	4.28866	1.97001	0.000150457	2.50997	135	0.647298	0.00049459	5.64424	0	0.551926	0.130192	52.6695	48	1.94121	0.059086	1.5455	220	1.88736	0.0746046	0.483805
18454_00174	3.08075	2.1963	0.000104999	2.22807	96	0.540625	0.000516563	8.64354	2	0.452463	0.134347	18.3752	17	2.12994	0.0478229	1.51344	196	1.6378	0.0850528	0.553885
18455_00110	3.86207	2.2136	0.000113627	2.03447	139	0.666843	0.000543634	6.02513	4	0.554757	0.147794	11.5443	58	1.90408	0.062707	1.30735	242	1.82249	0.077402	0.451809
18455_4619_x10185_y12182	3.13402	1.93278	0.000159723	2.98892	112	0.71946	0.000493666	5.75064	0	0.621215	0.127107	44.6563	11.3333	1.91694	0.0545485	1.90416	162	1.91856	0.0709152	0.648824
18455_00119	2.97345	1.83185	0.000162116	2.69113	125	0.65982	0.000501809	5.1243	1	0.608669	0.128763	23.4638	35	1.77952	0.0632436	1.83763	175	1.89179	0.0736946	0.597279
18455_00017	2.96296	1.728	0.000174601	3.40619	104	0.887688	0.000774052	3.56049	0	0.464258	0.13311	44.1399	28	1.85255	0.0592527	1.99215	139	2.25855	0.0574982	0.721443
18455_00012	2.97345	1.92773	0.000151328	2.77808	147	0.827063	0.000475336	4.28809	0	0.799933	0.118492	49.4668	13.3333	2.10782	0.0449244	1.6633	206	2.2156	0.0589206	0.492104
18455_00014	3.35802	1.71713	0.000190034	3.27892	109	0.706585	0.000483723	5.76341	0	0.604418	0.12655	44.7835	29	1.79422	0.0616135	2.20975	154	2.01132	0.0674309	0.684316
18455_00142	3.44615	2.04459	0.000416602	4.46439	69	0.787942	0.00255383	5.73537	0	0.228642	0.385124	48.7313	23	1.55646	0.117453	2.64679	92	1.32042	0.0969022	1.14867
18455_00013	2.96907	1.7819	0.000178428	3.01804	116	0.728373	0.000466379	5.21432	0	0.708337	0.121885	45.7354	10.3333	1.86127	0.0543467	2.0343	160	1.98866	0.0682844	0.656805
18455_00124	2.37037	1.80846	0.000344312	1.92252	88	1.20212	0.00181228	2.06369	1	0.888934	0.166776	15.185	18	1.63433	0.0720893	2.27858	88	1.98232	0.0658007	1.04037
18455_5898_x14920_y13352	3.16049	1.51369	0.000190073	2.82881	88	0.67615	0.00104525	3.67168	0	0.199705	0.186922	38.7773	29	1.55272	0.0753216	1.81689	119	1.69693	0.0804581	0.874959
18455_5474_x14981_y13279	2.96296	1.76477	0.000319046	3.33453	79	0.753696	0.0016094	4.77955	0	0.316624	0.380139	44.8708	24	1.44087	0.0902043	2.33792	109	1.62411	0.0831994	0.972127
18455_00004	2.96907	1.8716	0.000159349	3.21967	114	0.75895	0.000477141	5.71056	0	0.729401	0.120707	48.1867	31	1.8478	0.0600179	2.13485	163	1.99578	0.0685202	0.648762
18455_00023	2.37037	1.8036	0.000210691	2.52987	96	1.13235	0.00111381	2.57617	0	0.564241	0.174834	31.8556	6.66667	1.71398	0.0592238	2.32635	100	2.22955	0.0563054	0.940582
18455_00016	3.79381	1.85454	0.000168314	2.76895	132	0.664707	0.000505058	5.33268	3	0.775608	0.11861	13.7571	42	1.87909	0.0575862	1.69344	225	2.05196	0.066058	0.469226
18455_5517_x15391_y12702	1.97938	1.3095	0.000238853	3.27464	74	0.604858	0.0010819	4.15309	0	0.347453	0.149696	29.7681	20	1.39076	0.0749406	2.34381	80	1.56381	0.0819142	1.21442
18455_00158	2.76543	1.69967	0.000213003	3.08577	81	0.818376	0.00163644	3.87303	0	0.352127	0.212281	37.29	22	1.43062	0.0825667	2.26369	102	1.71638	0.0787998	0.982632
18455_00132	1.9823	1.40387	0.000230724	3.10719	75	0.596812	0.000713335	4.42154	0	0.4375	0.308725	35.3192	19	1.37935	0.0809193	2.57112	82	1.5481	0.0856795	1.17508
18455_00127	2.26549	1.67514	0.000189197	2.33065	96	0.862825	0.000795827	3.2309	0	0.644517	0.122132	27.9613	8.33333	1.81786	0.0577258	1.98268	109	1.93496	0.0691169	0.904618
18455_4982_x21552_y14337	3.22481	1.86285	0.000153076	2.215	106	0.59988	0.000510237	5.96292	2	0.435225	0.135505	16.8259	40	1.63195	0.0705656	1.68121	178	1.60723	0.0874001	0.621811
18455_00163	2.30928	1.41253	0.00023744	3.2249	83	0.694133	0.000873088	3.996	0	0.447036	0.140049	31.184	22	1.47471	0.0760507	2.37975	94	1.54825	0.0861251	1.08602
18455_5404_x24949_y14106	2.63918	1.78082	0.000215121	2.99136	74	0.704808	0.00109776	5.28444	0	0.30433	0.367884	43.5814	23	1.49655	0.0854388	2.27885	105	1.62611	0.0842189	0.996589
18455_00199	2.96296	1.51684	0.000215998	3.32409	98	0.786798	0.000961598	3.79922	0	0.234458	0.1437	41.8494	25	1.6215	0.073271	2.18597	122	1.83432	0.0742043	0.836521
18455_00263	1.9823	1.59182	0.000192238	3.93061	67	0.673321	0.00103473	5.54995	0	0.324786	0.152134	49.0177	22	1.50289	0.0795697	2.61127	83	1.56764	0.0852038	1.21476
18455_00030	2.96296	1.73512	0.000183405	3.43355	103	0.758159	0.000478374	5.35185	0	0.654679	0.12428	42.4895	8.33333	1.81172	0.0585262	2.41169	133	2.06793	0.064271	0.784125
18455_00264	2.40708	1.65453	0.000190908	2.85676	85	0.674548	0.000995289	4.2678	0	0.347938	0.336725	41.1133	26	1.53929	0.0811782	2.02803	113	1.67698	0.0811748	0.911972
18455_00172	2.76543	1.68624	0.000170346	3.47437	83	0.59549	0.000501568	6.27241	0	0.456866	0.160224	41.0859	23	1.60214	0.0696754	2.48953	111	1.82022	0.0744716	0.949275
18455_00256	2.63918	1.50124	0.000210531	3.2399	83	0.699516	0.00119115	4.60048	0	0.4315	0.252069	47.2433	26	1.53631	0.0854463	2.13538	111	1.60769	0.084453	0.940547
18455_00257	2.76543	1.55089	0.000206835	3.56232	87	0.763462	0.000981282	4.0281	0	0.222952	0.144553	44.4418	23	1.66967	0.0699423	2.29824	106	1.83981	0.0732316	0.955168
18455_00026	2.69027	1.76621	0.000169693	2.98669	87	0.583568	0.000503627	7.35685	0	0.584867	0.128081	46.3964	29	1.65916	0.0670084	2.2037	144	1.69345	0.081658	0.74646
18455_00031	2.96907	1.87011	0.000167695	3.10917	85	0.608084	0.000508489	7.81615	0	0.534179	0.166274	43.4157	31	1.76844	0.06517	2.10402	152	1.72968	0.0796185	0.718786
18455_00048	2.37037	1.62189	0.000174231	2.77437	88	0.972966	0.00142246	2.7416	0	0.375921	0.169333	33.602	23	1.54161	0.0666843	2.13852	101	1.94679	0.0679096	0.964422
18455_00047	2.96296	1.55463	0.000196414	3.64952	70	0.622162	0.00109829	6.31773	0	0.371067	0.287267	25.2125	25	1.51831	0.0812231	2.33493	106	1.53838	0.0874181	0.995188
18455_00205	2.70769	1.52725	0.000252709	3.51693	72	0.749371	0.00123025	3.99059	0	0.321539	0.184007	29.0014	20	1.36517	0.0784186	2.64728	90	1.71445	0.0779473	1.10421
18455_00204	3.44615	1.87294	0.000577063	3.98826	72	0.718147	0.00218387	5.79048	0	0.407908	0.326219	49.9163	23	1.56226	0.112559	2.50716	109	1.52658	0.0870793	0.951014
18455_00181	2.97931	2.16313	0.000102678	2.27192	138	0.690374	0.000506205	5.2752	3	0.731321	0.121163	12.7744	15.3333	2.08349	0.0493371	1.56566	220	2.05215	0.0672139	0.475782
18455_00036	3.68142	2.09158	0.000139171	2.48194	136	0.74379	0.000497358	5.54801	2	0.63408	0.125619	17.492	15	2.05321	0.0546243	1.6137	208	1.85486	0.0752993	0.513917
18455_00050	2.95385	1.717	0.000190673	3.93938	85	0.908627	0.00118356	4.14793	0	0.294234	0.241475	36.0637	21	1.59205	0.0705288	2.52544	98	1.9754	0.0661647	0.998867
18455_00180	3.82301	2.13243	0.00013049	2.44479	134	0.745599	0.000489723	5.96411	3	0.747964	0.208022	9.48862	45	2.04559	0.0538174	1.65583	210	1.9816	0.0703635	0.512634
18455_00040	3.46392	1.93547	0.000140403	2.90543	97	0.613603	0.000488775	7.24581	0	0.483287	0.162284	48.8956	35	1.68921	0.0710316	1.96851	166	1.73542	0.0807893	0.651107
18455_00220	2.38509	2.05476	0.00012052	2.4143	110	0.701499	0.000537958	5.87407	0	0.457544	0.136215	47.8217	35	1.88619	0.0621506	1.92249	153	1.82717	0.0768312	0.695675
18455_00037	3.9646	2.07462	0.000130692	2.40719	112	0.628314	0.000507104	7.29195	2	0.494917	0.132388	16.0863	48	1.9254	0.0607652	1.57664	196	1.6087	0.086715	0.562951
18455_00240	3.22481	2.08967	0.000121755	2.35281	136	0.693638	0.000495298	5.29085	2	0.578323	0.128368	15.7545	46	1.9419	0.0561965	1.52321	200	1.8186	0.0775948	0.530566
18455_00041	1.58025	2.17078	0.0009633	3.86805	28	1.65189	0.0096143	9.11202	0	0.348043	1.23121	28.5118	6	1.57836	0.146861	6.92452	16	1.63231	0.0806491	5.27177
18455_00135	3.31034	2.24758	9.55655e-05	2.1246	112	0.669709	0.000491002	6.43301	0	0.347037	0.147672	51.4926	50	2.00004	0.0585928	1.418	205	1.81065	0.0780474	0.528244
18455_00002	3.13402	1.90507	0.00014402	2.64346	98	0.679324	0.000516235	5.36952	0	0.513135	0.246695	43.2549	34	1.84936	0.0591803	1.81263	164	2.0402	0.0678374	0.64754
18457_00102	2.37037	1.73047	0.00027418	1.33001	60	0.771304	0.00141719	3.42669	5	0.468698	0.133811	6.69842	26	1.83185	0.060736	1.55909	91	2.0377	0.0637749	1.08167
18457_00009	1.96923	1.94531	0.000638941	0.936985	41	0.811438	0.00276315	2.43884	6	0.899781	0.120254	6.12717	18	1.57344	0.0782757	1.51402	45	1.61755	0.0765094	1.76117
18457_00241	1.30612	1.16489	0.0145811	0.638381	13	1.06177	0.0299207	2.63081	10	1.14479	0.109171	3.84714	8	1.64735	0.0679544	1.51264	3	0.480086	0.131199	8.77848
18457_00116	1.81443	2.19337	0.000852224	0.986284	46	0.968624	0.00553719	3.08505	5	0.597783	0.174506	6.96757	24	1.58364	0.0880452	1.61639	61	1.62356	0.0799887	1.54144
18457_00001	2.17284	2.0174	0.00084486	1.3123	48	0.709704	0.00399833	4.11515	15	0.903793	0.124021	3.23839	33	1.73618	0.0638184	1.64305	77	1.55536	0.0839585	1.31418
18457_00028	2.37037	1.5823	0.000184981	1.68672	59	0.622429	0.00070963	3.67729	0	0.334183	0.156217	27.5479	17	1.59502	0.0657607	2.10713	86	2.03546	0.0650819	1.1706
18457_00006	2.46154	2.0924	0.000607484	1.35826	56	0.761975	0.00258635	3.40626	9	1.10258	0.117807	4.70756	31	1.78537	0.0651361	1.5813	79	1.66044	0.0803052	1.25101
18457_00082	1.47692	1.62972	0.00879824	0.515396	25	1.50196	0.0182074	1.65242	2	1.1624	0.116277	10.2947	6.33333	2.1387	0.088358	1.12457	23	1.39164	0.0876333	2.34318
18457_00008	1.72308	1.66782	0.00155775	1.04958	28	0.641891	0.00605998	3.57935	14	0.976744	0.108839	3.16133	28	1.66963	0.0707397	1.67409	35	1.15568	0.0993158	2.36327
18457_00005	1.96923	1.81596	0.00311924	0.904326	38	1.08565	0.00941137	2.60074	17	1.33743	0.0993342	2.75197	22	1.82223	0.086994	1.54329	42	1.42479	0.0868741	1.9937
18457_00087	3.26531	1.77171	0.000473099	1.23213	63	0.689825	0.00147106	2.6933	14	1.15608	0.126627	3.06108	30	1.80261	0.0645221	1.46922	89	1.81777	0.0737129	1.11263
18457_00007	2.21538	1.83341	0.0009035	1.08821	40	0.689781	0.00378891	3.40592	24	1.20708	0.11648	2.05063	10.3333	1.74164	0.0617458	1.62038	54	1.37491	0.0908069	1.73343
18457_00106	2.37037	2.20794	0.00102583	0.865926	72	1.13097	0.0042891	2.02681	24	1.40941	0.0885231	1.65013	20	1.68208	0.152795	1.30832	95	2.04427	0.0633743	1.03084
18457_00109	1.38272	1.55612	0.00406786	0.581971	18	0.989538	0.0160712	2.80778	9	0.584317	0.139232	4.6402	11	1.91968	0.0492309	1.29964	14	0.769154	0.115582	3.57709
18457_00103	1.96923	1.84147	0.0017338	1.16848	38	0.824969	0.00677588	3.48124	16	1.192	0.102072	2.85149	27	1.65379	0.0788146	1.74073	47	1.33735	0.0921648	1.92664
18457_00111	1.72308	1.73284	0.00127322	0.79672	31	0.782621	0.00401281	2.33786	6	0.865381	0.122809	5.83938	15	1.39891	0.0934725	1.58734	31	1.35348	0.0872494	2.12421
18457_00015	1.96923	1.78387	0.00208145	1.12307	43	0.890949	0.00753902	3.04432	29	1.55058	0.0951119	1.88281	27	1.58031	0.0838875	1.63376	51	1.45649	0.0846702	1.75508
18457_00110	1.72308	1.84096	0.00126469	1.0989	33	0.863212	0.00641884	3.14907	5	0.605516	0.140528	6.84561	19	1.3985	0.0970033	1.69239	37	1.30426	0.0916839	2.15517
18457_00014	1.95918	1.49231	0.00230165	0.67325	24	0.681042	0.00619517	2.33057	21	1.47528	0.096207	2.34605	6.66667	1.60934	0.0629862	1.59853	20	0.95575	0.108165	2.78045
18457_00081	1.97531	1.5427	0.00019954	2.14067	50	0.692677	0.000696428	5.46565	0	0.783511	0.128125	28.1582	15	1.46452	0.0758376	2.61956	65	1.852	0.0718462	1.56172
18457_00108	3.16049	1.93621	0.000139987	1.78066	108	0.829376	0.000589757	3.37279	4	0.926434	0.12462	6.20025	10	1.9998	0.0534596	1.60967	158	2.3637	0.0528185	0.661453
18457_00115	1.97938	1.7572	0.000475959	1.14383	64	0.724095	0.00138286	3.04982	25	1.38507	0.104083	1.93831	8	1.74037	0.0607824	1.66094	83	1.88578	0.0680527	1.18865
18457_00209	1.58025	1.84497	0.00188205	0.808544	32	0.977593	0.00860266	2.65706	8	0.734978	0.128056	5.11331	9.66667	1.81879	0.0576029	1.38883	33	1.24319	0.0939335	2.21193
18457_00135	1.58025	2.02781	0.0010684	0.945767	37	1.0056	0.00679329	2.64333	6	0.77021	0.130492	6.3603	22	1.56878	0.0863909	1.44254	43	1.47269	0.0841198	1.85834
18457_00136	1.38272	1.89627	0.00255946	0.74117	28	1.15124	0.00975474	2.37786	4	0.706877	0.130721	7.77467	7.33333	1.75919	0.0733357	1.41101	25	1.33111	0.0879449	2.46289
18457_00188	1.38272	1.5856	0.0048666	0.50538	17	1.2383	0.0195658	2.34085	3	0.814688	0.122511	9.96456	9.33333	1.86578	0.0493173	1.30297	11	0.889753	0.108052	3.73332
18457_00031	2.46154	1.63761	0.000470391	1.6761	56	0.610265	0.00148983	4.04266	12	0.806569	0.14715	3.58423	27	1.55604	0.0716688	1.82432	83	1.69496	0.0781232	1.22654
18457_00038	2.61224	1.90995	0.00134194	1.4402	38	0.780216	0.00585163	4.12692	7	0.730268	0.140376	5.00416	23	1.44956	0.0869136	1.94886	55	1.42898	0.0878687	1.71728
18457_00037	2.46154	2.1193	0.000554396	1.37375	54	0.796984	0.00293721	3.49222	24	1.15919	0.106748	1.97915	8.66667	1.71792	0.0707975	1.67483	82	1.72514	0.0773698	1.23081
18457_00184	1.47692	1.62313	0.00324776	0.896212	20	0.79322	0.0105693	3.61749	3	0.680399	0.138503	9.57755	8.66667	1.73368	0.0688993	1.61096	17	0.818166	0.114603	3.90493
18457_00204	1.77778	2.13538	0.00109146	1.00047	40	0.923197	0.00513403	2.89436	1	0.541454	0.158381	20.2258	8.66667	1.84334	0.075402	1.42299	54	1.58198	0.0808898	1.5955
18457_00030	1.96923	1.78587	0.00195015	1.15606	33	0.887648	0.00860101	3.82633	12	0.858476	0.12435	3.71484	22	1.47874	0.10795	1.76649	45	1.34341	0.0919672	1.99129
18457_00035	1.96923	1.90197	0.000916045	1.43088	29	0.670473	0.00342554	5.26947	20	1.18303	0.118312	2.32391	24	1.6912	0.0699451	2.06265	45	1.41261	0.0899378	2.11359
18457_00140	2.5679	1.6761	0.000178114	1.79211	82	0.749459	0.000471946	3.86008	1	0.89116	0.193619	11.5083	7	1.75395	0.0579277	1.85065	107	2.25332	0.055898	0.939588
18457_00041	2.61224	2.01638	0.000938463	1.53296	46	0.885863	0.005096	3.6846	12	0.784386	0.146921	3.70473	27	1.69969	0.075785	1.73988	61	1.60143	0.0813174	1.57244
18457_00032	2.21538	1.89193	0.00187755	1.17556	40	0.874819	0.00912884	3.66844	22	1.07422	0.121212	2.27046	29	1.63725	0.097783	1.60801	59	1.44477	0.087559	1.61223
18457_00159	2.46154	2.14446	0.000672366	1.04577	48	1.03249	0.00510479	2.8071	1	0.592669	0.158098	18.4898	22	1.62764	0.0858264	1.49265	64	1.69938	0.0770978	1.41989
18457_00036	2.70769	1.83705	0.000407355	1.502	65	0.824931	0.00142557	3.58193	7	1.13854	0.100951	5.22161	24	1.69597	0.064696	1.88054	95	2.01911	0.0646573	1.06433
18457_00144	2.5679	1.98335	0.000381579	1.21617	70	0.894033	0.00197456	2.71462	1	0.694709	0.150768	17.2819	25	1.63198	0.0770767	1.59215	99	2.02067	0.0650677	0.99259
18457_00033	2.37037	2.10128	0.000467274	1.29886	65	0.824091	0.0026249	3.30904	21	1.15677	0.117387	2.32615	24	1.6245	0.0884265	1.64005	96	1.89095	0.0695058	1.05921
18457_00039	2.46154	2.12072	0.000807766	1.23846	60	0.925323	0.00384626	2.85955	16	1.06747	0.115698	2.58752	7.33333	1.927	0.0731477	1.56088	80	1.72476	0.0769919	1.23378
18457_00040	2.28571	1.7831	0.00233338	0.954151	39	1.00981	0.00739095	2.409	4	0.87139	0.174066	6.62437	18	1.76889	0.0883949	1.53993	42	1.48702	0.0834683	1.91386
18457_00034	1.47692	1.65087	0.00208601	0.908038	26	0.68204	0.00651558	2.83258	17	1.03607	0.106426	2.49154	22	1.46385	0.0888449	1.68446	27	1.05614	0.103481	2.63478
18457_00141	2.47423	1.6114	0.000186679	1.46317	78	0.662798	0.000672634	3.68317	2	0.838088	0.132412	10.568	23	1.64159	0.0691354	1.81605	118	1.94516	0.0695813	0.886263
18457_00139	1.96923	1.88115	0.000582658	0.935166	35	0.673229	0.00219906	2.81081	6	1.0846	0.103702	5.97922	20	1.63111	0.0658901	1.61529	39	1.5042	0.0847554	2.11452
18457_00076	2.48062	1.89224	0.000135554	2.07311	98	0.682137	0.000522852	4.38381	1	0.602033	0.126126	17.4893	32	1.79707	0.0576532	1.70664	158	1.97179	0.0698643	0.661829
18457_00080	1.97938	2.08569	0.000817098	0.918492	39	0.726703	0.00490717	3.62182	2	0.458893	0.168295	14.3988	33	1.88065	0.0637179	1.42178	63	1.39054	0.0906643	1.4952
18457_00079	1.31959	1.75824	0.00281993	0.486927	30	1.09054	0.00843485	1.64833	4	0.855396	0.131923	7.23571	5.66667	1.58887	0.0868981	1.22854	20	1.10725	0.0958907	2.4066
18457_00078	1.84071	2.27696	0.000621082	0.707114	76	1.15802	0.00261058	1.67445	7	1.08559	0.12571	4.79927	5.66667	1.91428	0.0928634	1.16525	92	2.24123	0.0539016	1.00514
18457_00113	1.84071	2.03906	0.000742304	0.934196	45	0.804538	0.00518856	3.60798	9	0.733575	0.153539	4.68144	30	1.69954	0.0669515	1.67413	64	1.43128	0.0889509	1.50878
18457_00114	2.80412	1.88707	0.000150132	1.4209	98	0.707995	0.000658135	3.17496	2	0.471472	0.208535	9.55842	9	1.86924	0.0622743	1.6673	154	2.26702	0.0579923	0.686008
18458_00351	1.65517	1.60021	0.000178866	2.96874	80	0.891175	0.000858592	4.10248	0	0.417668	0.189855	32.2707	6.66667	1.72642	0.0568339	2.537	85	1.99221	0.0659838	1.11725
18458_00386	2.0791	1.97761	0.00011973	1.43672	96	0.665289	0.000512961	3.9472	2	0.633124	0.195826	11.7734	10	1.8522	0.0528811	1.6422	145	1.96125	0.0703758	0.731408
18458_00353	2.12389	1.62574	0.000192966	1.0775	84	0.589152	0.000570498	2.65601	0	0.554171	0.309554	20.7668	23	1.61962	0.0699282	1.37744	115	2.01078	0.066344	0.878842
18458_00456	2.76543	1.87589	0.000182853	1.60195	79	0.797322	0.00116999	3.47157	0	0.366397	0.26561	24.3016	23	1.71326	0.0732926	1.7246	119	1.98687	0.0682815	0.877178
18458_00075	1.47692	1.53525	0.00650907	0.626114	26	1.31036	0.0168895	2.04068	6	1.12004	0.110346	5.11114	15	1.80381	0.108233	1.35745	18	1.03732	0.102425	2.71806
18458_00150	1.96923	1.23755	0.000486186	0.710957	26	0.609833	0.00100216	1.63189	7	1.51043	0.0814309	4.2015	5	1.39541	0.0648959	1.10158	46	1.72291	0.0707253	1.53993
18458_00148	1.63265	1.52059	0.00525727	0.767236	20	0.957998	0.0132489	2.65732	9	1.0647	0.105778	4.20569	6.66667	1.53526	0.0840138	1.50841	10	0.735172	0.117277	4.68103
18458_00374	1.97531	2.23272	0.0014749	0.722176	18.75	1.68406	0.00426221	1.28826	0	0.606841	0.212065	11.8465	4.66667	1.88627	0.190721	1.05205	77	2.34883	0.0486937	1.05348
18458_00468	1.64948	1.55448	0.00084808	0.944967	43	0.764283	0.00276431	3.01197	8	0.758311	0.122898	5.08154	8.33333	1.66236	0.058309	1.55774	48	1.41714	0.0877796	1.82256
18458_00375	1.77778	1.93356	0.00104632	0.896759	41	0.899374	0.00495006	2.69171	10	0.914405	0.134952	3.9674	20	1.44983	0.0901887	1.58642	44	1.32179	0.0931676	1.92876
18458_00616	1.64948	1.9687	0.000895175	0.870193	37	0.822079	0.00474204	3.2382	5	0.845229	0.120498	7.94635	22	1.55787	0.0805274	1.71642	42	1.26536	0.0955032	2.03113
18458_00500	1.58025	1.88408	0.00187883	0.883754	29	0.876438	0.00672626	3.33734	11	1.03288	0.163368	3.3655	8.33333	1.80115	0.0621898	1.64479	29	1.21535	0.0969376	2.74032
pre_18458_00348	1.18519	1.87811	0.0110391	0.665078	11.5	1.90189	0.0294915	2.11169	0	0.841776	0.237296	21.3071	3.33333	1.98916	0.177385	1.72261	10	1.41134	0.0833423	4.17119
18458_00575	2.37037	1.73157	0.000362813	1.23421	68	0.797238	0.00128436	2.87684	2	0.865892	0.129759	12.1485	19	1.3682	0.0932107	1.7028	89	1.86138	0.0715356	1.10766
18458_00615	1.47692	1.59442	0.00568458	0.589501	12.5	1.39546	0.0110146	2.02522	7	1.50527	0.0826667	4.47543	12	1.7457	0.113706	1.4193	15	1.22529	0.0937607	3.07799
18458_00586	1.97531	1.888	0.000512457	1.15358	49	0.918164	0.00284021	3.08134	3	0.637315	0.144246	10.1157	22	1.69131	0.0705763	1.59795	64	1.71908	0.0759053	1.45002
18458_00550	2.17284	1.86153	0.000370103	1.42843	64	1.05928	0.00188098	2.93268	0	0.569495	0.214578	15.9126	17	1.61452	0.084581	1.81274	77	1.95222	0.069128	1.27497
18458_00614	1.47692	1.62375	0.00734213	0.616793	17.5	1.53865	0.0136431	1.55182	5	1.33511	0.0994369	4.68559	10	1.52857	0.388807	1.25436	30	1.46309	0.0823025	1.93464
18458_00185	1.72308	1.89613	0.00543496	0.635374	8.16667	1.95811	0.00921186	1.3481	1	1.28815	0.106456	9.72619	10	1.72473	0.49429	1.09568	41	1.91744	0.0623882	1.4854
18458_00488	2.23256	1.70585	0.00017603	1.26011	89	0.711047	0.000635441	3.41588	5	1.01674	0.122001	5.83967	9.33333	1.7834	0.056531	1.58261	133	1.95456	0.0699075	0.790987
pre_18458_00373	1.96923	1.88361	0.00287324	0.772651	33	1.26006	0.00983467	2.39595	1	0.855953	0.131253	15.8136	23	1.88933	0.0752493	1.41469	40	1.61005	0.0813983	1.93277
pre_18458_00374	1.64948	2.45265	0.000405311	1.15713	33	1.18626	0.00213922	4.46201	0	1.11125	0.123467	41.6329	8.33333	2.24819	0.0441748	1.84889	54	2.15155	0.0601883	1.80757
18461_2985_x10744_y3095	1.17216	2.16398	0.000609432	0.363902	46	0.984516	0.00296102	2.12766	15	1.94453	0.0637041	3.09453	8	1.80336	0.0547102	1.46729	20	1.17852	0.0959571	3.50108
18461_6043_x11080_y1667	1.26554	1.72334	0.00188839	0.462129	41	1.1343	0.00630956	2.31215	19	2.05309	0.0611458	2.48016	7.33333	1.53859	0.059225	1.64779	16	0.99111	0.10507	4.36528
18461_4178_x16825_y2713	1.32414	1.80492	0.00086926	0.556398	44	0.923834	0.00311649	2.23697	11	1.69368	0.0742784	3.66572	7	1.85191	0.0459079	1.63624	23	1.26211	0.0914948	3.17131
18461_4862_x17603_y2198	1.21379	1.5547	0.00531332	0.375441	16	1.52014	0.0124001	1.82133	13	1.9142	0.0668208	3.16381	6	1.49188	0.0968563	1.33561	14	1.13456	0.0950621	3.74898
18461_4233_x19011_y2874	1.19255	1.35816	0.00525372	0.313618	24	1.13924	0.0120556	2.18522	6	1.4999	0.097679	5.25846	7	1.65171	0.0598202	1.47571	6	0.674787	0.120284	7.13443
18461_5025_x23630_y4542	0.994819	1.48903	0.00942397	0.193187	8	1.43978	0.0236824	1.86563	4.5	1.7656	0.0894813	3.05457	2.5	2.58043	0.0300727	1.14855	2	0.577654	0.120725	8.04444
18461_4410_x23856_y6531	1.24352	1.5062	0.000743112	0.500901	14.6667	0.814377	0.0020799	2.39374	9	1.68063	0.0703357	3.68527	5.33333	1.74905	0.0484851	1.73802	20	1.22759	0.0926108	3.54764
18461_4388喙y5781	1.13778	2.32774	0.000435849	0.443133	4	1.3178	0.00159186	2.46534	1	1.73904	0.0846699	12.8959	1.33333	1.69794	0.0898891	2.83889	12	1.85136	0.0644914	5.3135
18461_4545坉y4914	1.16062	1.98137	0.00347603	0.276856	4	1.90003	0.00676408	1.43637	1	1.57826	0.0753109	13.0294	3	1.81987	0.144074	1.27218	11	1.42784	0.0763797	3.7619
18461_7132挸y3287	1.24031	1.71037	0.000361742	0.722548	5.33333	0.789305	0.0010635	2.96063	0	1.22313	0.0948887	26.746	2	1.28454	0.0930962	2.5792	12	1.59175	0.0778037	5.56264
18461_3220疖y9465	1.14833	1.64419	0.00274169	0.409704	29	1.10499	0.0102395	3.03468	16	1.53888	0.085964	2.90508	4.6	1.96347	0.044266	1.76105	11	0.785374	0.115684	5.9613
18461_3871砓y3857	1.26554	1.61417	0.000429383	0.70178	10.8	0.919313	0.00139517	2.29153	1	1.25512	0.103336	12.7404	3.66667	1.67104	0.0549264	2.10896	28	1.63278	0.0742161	2.67811
18462_00025	1.36434	1.97203	0.00135559	1.2903	24	1.4684	0.00595494	2.62245	1	1.208	0.148631	21.5603	4	2.02637	0.0474464	2.5338	37	1.49997	0.0811331	2.20462
18462_00026	1.36434	1.96457	0.00313553	0.988564	12	1.92205	0.0111594	1.79235	4	1.5109	0.111544	8.48987	4.2	2.02904	0.0656174	2.24063	33	1.74559	0.0666382	2.34479
18462_00016	1.36434	1.91077	0.00213335	1.24321	41	1.55668	0.0108269	2.65837	2	1.09715	0.124642	10.0907	3.66667	1.82701	0.0818352	3.75247	25	1.51914	0.0766248	3.25569
18462_00009	1.43448	1.51995	0.000179752	2.95075	9.14286	0.88031	0.000514925	5.37169	0	0.613011	0.124342	29.6941	8	1.52918	0.070998	5.01831	52	2.15352	0.0568261	1.79031
18462_00028	1.48837	2.26648	0.000705819	1.35831	10.6667	1.67133	0.00437248	1.90569	3	1.39471	0.0991808	8.56351	5.33333	1.75442	0.0753006	2.71866	23	2.04075	0.0545049	1.79883
18462_00023	1.48837	2.10495	0.000688319	1.34098	15.75	1.4449	0.00349569	2.07948	2	1.23682	0.133251	10.9221	3.2	1.82999	0.0543458	2.68256	45	1.93339	0.059144	1.8683
18462_00029	1.36434	1.84653	0.0016978	1.02795	14.6667	1.41779	0.00673755	2.1286	2	1.26026	0.105991	12.3988	5.33333	1.66247	0.0603071	2.79954	24	1.48712	0.0786351	3.08696
18462_00007	1.32414	1.75694	0.000286737	2.24991	10.2	1.12298	0.00135707	4.91244	0	0.927141	0.149683	34.9055	3	1.70374	0.0648023	4.76777	36	1.95408	0.0648988	2.53146
18462_00032	1.36434	2.0659	0.00119813	1.12453	12.25	1.65649	0.00577084	2.06992	0	0.868254	0.124554	30.4371	4.33333	2.08268	0.0504834	2.83941	35	1.80778	0.0661047	2.26472
18462_00031	1.24031	1.9627	0.00238975	0.818189	6.83333	1.89349	0.00898284	1.45099	1	1.24776	0.098308	12.7684	4.33333	2.23908	0.0476433	2.4844	21	1.76844	0.0644063	3.22631
18462_00043	1.10345	1.81969	0.000531049	1.97507	5.6	1.12651	0.00272515	6.44011	0	0.663806	0.243995	25.1636	4	1.21512	0.107121	7.62564	8	1.62927	0.0769274	8.78379
18462_00044	1.43448	1.85656	0.00233912	1.00994	49	1.45602	0.0122012	2.15466	7	1.37277	0.105947	4.80769	6	1.86631	0.0818475	2.362	36	1.27592	0.089549	2.39229
18462_00055	1.48837	2.12889	0.000835882	1.35777	60	1.30966	0.00498724	2.29012	2	1.1177	0.174453	9.15656	5.33333	1.77565	0.0735947	2.5913	52	1.53299	0.080211	1.69995
18462_00053	1.27434	2.00102	0.00269104	1.07791	7.4	1.81801	0.00915668	1.97626	1	1.22968	0.139128	15.2388	4.33333	2.30976	0.0454172	2.95054	15	1.63191	0.0711281	5.0157
18462_00038	1.87586	2.06987	0.000149582	2.17574	83	1.05918	0.000814461	4.29103	2	0.903586	0.112861	13.4724	9	2.14093	0.046123	1.88828	102	2.3122	0.0544636	1.02764
18462_00057	1.65517	1.8493	0.000223416	2.55581	90	0.927967	0.0013571	3.65853	2	0.867513	0.131245	13.1603	6.66667	1.82446	0.0533884	3.11788	89	1.69143	0.077127	1.11259
18462_00058	1.41593	1.96046	0.00156578	1.24068	24	1.48142	0.00646585	2.14544	2	1.24469	0.142351	10.8632	5.33333	1.66321	0.0864133	2.58582	32	1.43496	0.0817088	2.43003
18462_00048	1.45455	1.71768	0.000125391	2.63106	85	0.890305	0.000484258	5.74979	0	0.66965	0.122284	35.2298	5	1.75041	0.0594996	3.27376	83	2.35869	0.0511264	1.21416
18462_00024	1.36434	1.98062	0.00343181	1.76835	18.3333	1.82434	0.0128529	3.23304	3	1.34656	0.137333	10.9107	5.33333	2.09038	0.103328	3.35294	39	1.57754	0.0733271	2.08635
18462_00027	1.55752	2.10996	0.00128127	1.51396	29	1.63707	0.00610595	2.28404	0	0.767026	0.228529	33.2176	4.66667	2.15248	0.0499273	3.23196	41	1.82363	0.0636687	2.0168
18463_00032	1.59336	1.6949	0.000119534	2.49208	122	0.98595	0.000494201	4.52853	1	0.935155	0.156705	21.606	7.33333	1.87168	0.0463794	2.62781	103	2.09427	0.0609717	0.941881
18463_00013	1.34799	1.96718	0.000206453	1.35121	19.8	1.24067	0.000905766	2.73973	1	1.30399	0.120476	18.7849	7	1.9237	0.050839	2.61746	72	2.13249	0.0582375	1.26261
18463_00027	1.68093	1.89553	0.000177127	2.20279	133	0.988601	0.000726894	3.91178	3	1.18275	0.199489	14.6188	10.6667	1.98386	0.0504403	2.14104	131	1.94208	0.0681524	0.77083
18463_00004	1.70667	2.09847	0.000107236	2.16817	104	0.816849	0.000500249	4.86268	2	0.952706	0.11036	15.8774	5.6	2.15735	0.0374681	2.0824	116	2.1795	0.058419	0.884398
18463_00007	1.59336	2.03096	0.000146857	2.07098	106	0.973774	0.000876493	4.59581	1	0.909095	0.130791	23.9927	5.8	2.22555	0.0344596	2.23876	103	1.95411	0.0665577	1.00794
18463_00036	1.49333	1.799	0.000181666	2.06972	104	0.993361	0.000786979	3.55538	3	0.965129	0.10375	10.1803	8.33333	1.98553	0.0441052	2.33201	79	1.88608	0.0681421	1.20771
18463_00005	1.39419	1.75025	0.000140949	2.41076	43	0.973154	0.000596172	5.66247	0	0.8325	0.223026	36.5394	5	1.78307	0.0648294	3.35977	58	2.08586	0.0609263	1.67638
18463_00031	1.39419	1.77188	0.000265915	1.76575	84	0.927451	0.00101562	3.74111	3	1.16681	0.0973837	12.2044	8.33333	1.79059	0.0557646	2.47997	67	1.49234	0.0865866	1.47173
18463_00029	1.43191	1.90679	0.000220496	1.57326	53	1.26596	0.00122873	2.87161	2	1.36352	0.157525	11.5411	5.6	2.11196	0.0413409	2.01569	82	1.82759	0.0722619	1.16792
18463_00037	1.49481	1.83993	0.000143231	2.29177	131	1.0589	0.000556812	3.88915	1	1.01459	0.105465	26.5864	9	2.00833	0.0429062	2.37035	124	1.91761	0.0693796	0.817751
18463_00039	1.52697	1.81197	0.000260521	1.82603	97	1.08572	0.00148341	3.61534	2	0.959905	0.115908	14.1082	8.33333	1.64691	0.0650099	2.40874	85	1.50019	0.0865665	1.18576
18463_00041	1.49416	1.79102	0.00013247	1.87764	63.5	1.16674	0.000796424	2.91009	1	0.890953	0.152073	20.8464	8.33333	1.93743	0.0471016	2.224	110	1.94844	0.0676196	0.900362
18463_00011	1.36965	1.87235	0.000158656	2.22262	76	0.912477	0.000596863	6.14741	0	0.726418	0.128428	41.984	6	2.08071	0.046931	3.07368	55	1.98882	0.0647952	1.82509
18463_00010	1.39419	1.86968	0.000116147	2.41962	13.4286	1.07842	0.00044083	5.10003	0	1.13934	0.0993748	40.6215	5	1.93988	0.0546116	3.35016	71	2.32846	0.0509506	1.39127
18463_00042	1.26141	1.74804	0.000205397	0.806413	7.11111	1.03974	0.000682402	2.46641	2	1.41799	0.0831381	9.96099	4.66667	1.89766	0.0516145	2.28072	38	2.08831	0.0573469	2.25115
18463_00052	1.20889	2.17675	0.000960867	0.6667	6.22222	1.76815	0.00379359	1.97292	2	1.4263	0.124892	10.4375	3.6	2.1252	0.0467464	1.94992	23	1.69466	0.0721375	3.14156
18463_00055	1.20889	2.37387	0.000827847	0.719229	5.6	2.02047	0.00393271	1.9405	1	1.50877	0.0767706	12.6047	3.66667	2.06317	0.0714541	2.39189	27	1.89352	0.0654152	2.87678
18463_00067	1.46058	1.69546	0.000200536	2.22111	101	0.933546	0.00109834	4.18738	3	1.00934	0.184586	7.808	8	1.86043	0.0554682	2.43811	78	1.49446	0.0858894	1.27742
18463_00045	1.35111	2.19069	0.000334332	1.04658	12.6667	1.51789	0.00204457	2.25039	2	1.36649	0.160245	9.88039	6.33333	1.90549	0.0586428	2.26449	53	1.78354	0.0723784	1.67892
18463_00061	1.35111	1.9288	0.00036097	1.1964	20	1.40334	0.00182921	2.3577	2	1.13326	0.154166	12.173	6.33333	1.89326	0.048654	2.44515	46	1.70518	0.0752284	1.8975
18463_00073	1.63556	1.97873	0.00017991	1.99737	120	0.997727	0.00100504	3.19186	2	1.09247	0.103705	16.2329	10.6667	2.01284	0.0438385	1.87842	105	1.81718	0.072837	0.929328
18463_00072	1.49333	2.07852	0.000217986	1.91545	99	1.28253	0.00123111	3.54432	2	1.05814	0.144044	13.6878	4.6	1.95097	0.0466048	2.49823	73	2.01963	0.0625403	1.27326
18463_00056	1.24352	1.94977	0.00203847	0.662541	22	1.76356	0.0114595	2.13331	3	1.41167	0.0924025	9.20908	4.33333	1.98986	0.067667	2.62843	16	1.26435	0.0921836	4.61145
18463_00051	1.57377	1.97398	0.000102756	1.83382	139	0.930757	0.00050886	4.33576	1	0.94855	0.221116	21.5776	5.6	2.05368	0.0485751	2.08062	137	2.22937	0.0571624	0.732427
18463_00075	1.65975	2.00349	0.000154395	1.66008	115	0.782002	0.000633627	3.88991	2	0.871121	0.152422	15.7355	10.3333	1.99417	0.0493532	1.9281	116	1.85171	0.0724213	0.870291
18463_00074	1.59336	1.92875	0.000163776	1.62454	111	1.01505	0.000941447	3.15982	1	0.874245	0.242805	19.121	5.4	2.06996	0.0387809	1.91144	76	1.96776	0.0652074	1.13337
pre_18464_00099	1.13274	1.72461	0.00510988	0.523023	18	1.12079	0.0145095	3.04656	9	1.16867	0.105981	4.9417	8	1.87201	0.0545463	1.56019	7	0.826964	0.116368	6.78281
18464_00112	1.73643	1.65549	0.000350713	1.0039	62	0.651405	0.00109116	3.12203	7	1.00433	0.114232	5.89767	8.66667	1.76258	0.0516286	1.54698	85	1.72834	0.0775483	1.17552
18464_00132	1.31959	1.53724	0.00218377	0.537155	25	0.872257	0.00663598	2.34732	9	1.19183	0.104907	4.18547	7.33333	1.59025	0.0657916	1.38183	15	0.851293	0.11452	3.50618
18464_00016	1.15464	1.50991	0.00608817	0.58633	20	1.24843	0.0146574	2.8431	11	1.68192	0.0828832	3.82195	7.33333	1.81685	0.0663496	1.70593	8	0.841166	0.115303	6.2765
18464_00102	1.64948	1.98934	0.00557411	0.442626	6.77778	2.16414	0.00846394	1.0802	0	0.631614	0.308764	6.37777	10	1.70766	0.700402	0.893963	15.5	2.59329	0.0392726	1.02147
pre_18464_00163	1.31959	1.60829	0.0024519	0.566845	20	0.939519	0.00689585	2.9833	7	1.35973	0.090408	5.19382	13	1.43786	0.0947843	1.95219	15	1.28436	0.0936561	3.90281
18464_00192	1.15464	1.15308	0.0314049	0.303294	16	1.39238	0.0466498	1.89372	7	1.47924	0.0861238	3.89247	4.33333	1.77988	0.136084	1.35805	1	0.643383	0.124996	24.9812
pre_18464_00182	1.11628	1.63303	0.00470748	0.626533	11	1.03641	0.012018	5.93139	1	0.777951	0.180073	18.1942	5.33333	1.74647	0.0605078	2.79113	3	0.854783	0.115335	16.629
pre_18464_00103	1.48837	2.1805	0.00113299	0.743815	34	1.0354	0.00628664	3.37811	12	0.716607	0.133602	4.08239	7	2.21913	0.042323	1.42149	32	1.2118	0.0997035	2.71663
pre_18464_00102	1.15464	1.67584	0.00175533	0.434125	5	0.909493	0.00471941	2.67229	2	1.47667	0.0854365	10.2571	3.66667	1.58218	0.0658945	1.79698	2	1.01905	0.107222	16.2577
18464_00139	1.15464	1.21112	0.0235293	0.314277	9	1.19387	0.0417104	3.04444	5	0.914582	0.115642	6.75625	6.66667	1.64388	0.0639927	1.8171	0	0.488447	0.132574	55.9348
18464_00196	1.18519	1.06039	0.0257341	0.299208	13	1.21167	0.037333	1.8958	6	1.21451	0.121326	4.40011	4.66667	1.47395	0.0991727	1.52201	0	0.516064	0.131311	48.0597
18464_00155	1.48454	1.69711	0.00129608	0.629891	29	0.728551	0.0038119	2.53975	7	1.15774	0.102887	5.14211	19	1.45694	0.0792464	1.53394	29	1.31538	0.0925616	2.44622
18464_00061	1.58025	1.81459	0.000891675	0.739913	35	0.919624	0.00257764	2.42122	19	1.92928	0.0686653	2.49903	6.66667	1.8218	0.0547642	1.50432	32	1.61939	0.0796642	2.30959
pre_18464_00138	1.15464	1.45562	0.013468	0.407465	11	1.24005	0.0319939	3.07075	12	1.00337	0.12976	3.40572	6	1.83153	0.0592577	1.97443	1	0.453674	0.132659	20.7452
18464_00074	1.18519	1.14397	0.0234542	0.376429	13	1.23745	0.0426903	2.34621	5	1.09868	0.113171	5.90147	5.33333	1.67774	0.0886638	1.6646	1	0.598371	0.127855	23.5069
18464_00153	1.31959	1.76586	0.00186664	0.506833	31	1.05017	0.00522359	1.75205	4	1.27037	0.0975323	7.43372	13	1.42071	0.0964033	1.47465	25	1.49673	0.0826954	2.10797
18464_00080	1.15464	1.37513	0.0194617	0.38802	17	1.54101	0.0294277	1.95963	7	1.5636	0.101856	4.52457	6.33333	2.09423	0.0581655	1.52225	6	0.852539	0.110797	5.62958
18464_00079	1.27434	1.61191	0.00235337	0.594574	27	0.902224	0.00637428	2.77027	13	1.38156	0.0924241	3.38803	20	1.50082	0.0926132	1.5411	17	0.949991	0.110085	3.73463
18464_00141	1.27434	1.68723	0.00192387	0.630055	24	0.866096	0.0075263	2.8727	1	0.573491	0.151952	15.046	15	1.30757	0.103134	1.90458	20	1.08844	0.104151	3.45179
18464_00163	1.55752	1.90636	0.000913673	0.594786	21	1.12076	0.0027916	2.2155	5	1.46508	0.0847674	5.83704	13	1.4359	0.0949911	1.51759	35	1.66409	0.0772125	2.12521
18464_00169	1.41593	1.57984	0.00233728	0.597547	23	0.811538	0.00753508	3.48928	6	1.09652	0.109004	6.85694	20	1.5641	0.0728543	2.00043	16	0.889858	0.113221	4.4482
18464_00004	1.36434	1.70343	0.00373159	0.411661	26	1.04569	0.0100884	2.31239	7	1.20289	0.107595	5.96821	11.3333	1.93041	0.0516352	1.27926	16	0.848785	0.113636	3.56661
18464_00085	1.73643	1.68225	0.000295642	0.937465	74	0.941363	0.000929459	2.45	2	1.18737	0.103833	9.35286	7	1.98709	0.0481951	1.59367	85	2.11214	0.0607305	1.13882
18464_00088	1.41593	1.54089	0.00353766	0.5388	19	0.91174	0.00975195	3.71874	6	0.936808	0.119568	6.84343	23	1.68183	0.0645827	1.89599	10	0.712129	0.122029	6.37688
18464_00082	1.36434	1.81647	0.000664505	0.691354	40	0.756108	0.00227856	2.6376	20	1.76255	0.0770765	2.32505	6.66667	1.7076	0.0746852	1.64307	37	1.47862	0.0853087	2.27615
pre_18464_00159	1.24031	1.61379	0.00496833	0.550694	23	1.17246	0.0122756	3.27286	24	1.53909	0.104533	1.85301	7	1.61293	0.0802673	1.94915	14	1.02351	0.107168	4.73642
18464_00081	1.31959	1.53736	0.00633567	0.556676	24	1.23326	0.012958	2.55541	13	1.72694	0.0770955	3.27616	8.33333	1.96064	0.0559358	1.52139	12	1.02659	0.105086	4.78981
pre_18464_00077	1.38272	1.52565	0.00388424	0.606153	22	0.948083	0.00933642	2.54599	6	1.02461	0.12029	6.21047	5.66667	1.51205	0.0933671	1.63843	14	0.941144	0.108094	3.92983
18464_00086	1.48454	1.78023	0.000786331	0.490725	17.5	0.945075	0.00241491	1.7392	4	1.5113	0.0860523	7.32591	5.66667	1.71123	0.0584022	1.31683	26	1.5838	0.0798575	2.29283
pre_18464_00180	1.27434	1.68167	0.00541122	0.584265	29	1.24578	0.0144309	2.49189	22	1.21017	0.104561	2.10132	7	1.72391	0.0909507	1.61508	24	1.22036	0.0955139	2.69211
18464_00029	1.24031	1.69722	0.00556953	0.432997	27	1.31552	0.0152827	2.1811	25	1.58229	0.107754	1.69642	5	2.28362	0.0563769	1.21678	7	0.686586	0.122028	6.34754
18464_00108	1.41593	1.67249	0.00632305	0.496727	27	1.17306	0.016835	2.54119	20	1.37326	0.112781	2.24659	10.6667	1.94205	0.061553	1.40432	25	1.02386	0.106592	2.77935
18464_00010	1.41593	1.97671	0.00142891	0.604122	48	1.25468	0.00411132	1.82278	12	1.7498	0.0764862	3.46829	6.66667	1.82188	0.0880646	1.2146	42	1.7904	0.0717031	1.82176
18464_00133	1.31959	1.4039	0.00388218	0.501331	22	1.035	0.0113694	2.48007	15	1.13552	0.102042	2.78481	5	1.40525	0.110587	1.61452	8	0.623557	0.125017	5.83731
18464_00009	1.36434	1.8729	0.00441494	0.488803	39	1.53445	0.0128309	1.91642	9	1.62871	0.0805543	4.59769	6.66667	2.12714	0.0813359	1.31335	36	1.54435	0.0841437	2.01728
pre_18464_00086	1.31959	1.80912	0.00495716	0.547875	28	1.50614	0.0115533	2.11878	2	1.25796	0.0933732	11.6825	4.33333	1.99539	0.110366	1.51979	20	1.48032	0.0865464	2.95417
18464_00044	1.31959	1.58126	0.00235128	0.905284	24	0.978979	0.00821161	3.52147	2	1.05082	0.161045	10.7578	6	1.61436	0.0773276	2.15663	14	0.910505	0.112832	4.99445
18464_00129	1.64948	1.92404	0.00236652	0.837102	53	1.38503	0.00636337	2.04634	3	1.10811	0.132572	6.48532	6	1.97113	0.0876181	1.62322	50	1.85144	0.0691146	1.55744
18465_00248	1.72308	1.66067	0.00410057	0.78578	36	1.1471	0.0120645	2.22418	4	1.10249	0.111866	8.77085	7.2	2.1995	0.0396926	1.23339	26	1.01936	0.104113	2.63987
pre_18465_00373	1.9823	2.29455	0.000844705	0.734573	66	1.14886	0.00406919	2.19404	8	1.31913	0.106498	6.34667	9.2	2.34178	0.0448497	1.09974	85	1.77848	0.0764413	1.13184
18465_00041	1.97938	2.04181	0.000884644	0.788859	58	0.991847	0.00453461	2.30037	13	1.41356	0.090895	3.80916	8.4	2.11787	0.0410588	1.23469	68	1.60986	0.0809644	1.3336
18465_00029	2.14433	2.23403	0.000531723	0.920274	69	0.884562	0.00252076	2.42982	9	1.2352	0.0990648	4.66594	13.3333	2.01514	0.0466858	1.25692	86	1.72744	0.0765435	1.0998
18465_00037	1.97938	2.07649	0.000550667	0.794965	64	0.906108	0.00214287	2.08131	20	1.70129	0.0797962	2.30415	12	2.0893	0.0437946	1.25698	72	1.76566	0.0752751	1.28867
18465_00242	2.30928	1.94571	0.00047053	1.27406	94	1.04698	0.00206317	2.50801	8	1.08892	0.134883	4.53533	25	1.75091	0.0783818	1.48133	112	2.00522	0.0653939	0.877518
18465_00031	2.23256	1.89139	0.000160298	0.929362	127	1.05876	0.00058106	1.82629	7	1.55318	0.0868284	5.52293	10.3333	2.02379	0.0444863	1.1747	156	2.50158	0.0477801	0.619555
18465_00046	1.77778	1.81591	0.00307481	0.767678	45	1.15837	0.0106462	2.11881	19	1.5266	0.0926551	2.39666	12.6667	1.99697	0.0612702	1.21328	48	1.40325	0.0902547	1.74439
18465_00036	1.84071	2.22632	0.000867381	0.826232	71	1.03179	0.0040737	2.12252	18	1.39026	0.0965205	2.61011	12.3333	2.04712	0.0603504	1.1682	88	1.75892	0.0754935	1.08576
18465_00070	1.87586	2.23948	0.000387176	0.706186	18	1.54211	0.00105518	1.35976	1	1.21074	0.109588	9.76187	19	1.98407	0.0873256	1.00055	63	2.64588	0.0432	0.732295
18465_00168	2.2069	2.06708	0.000149771	0.937468	125	1.04714	0.000493316	2.1049	10	1.69324	0.0802993	4.03345	9	2.06079	0.0520646	1.25491	85.5	2.6403	0.0426577	0.572647
18465_00089	2.23256	1.84738	0.000223518	1.35433	121	0.858854	0.000627518	2.35893	3	1.24595	0.107181	10.5509	9.33333	1.88994	0.0528517	1.53988	144	2.1411	0.0609608	0.680979
18465_00048	2.17284	2.03211	0.000949268	0.84607	76	1.2113	0.00307125	1.81613	8	1.45907	0.0888644	4.26167	19	1.66085	0.142904	1.19281	80	1.82494	0.0728966	1.15928
18465_00213	1.86047	1.59819	0.000340845	0.720218	81	0.772867	0.000913054	1.93495	25	1.71822	0.077931	1.9725	9	1.79726	0.0539944	1.2377	95	2.05741	0.0622302	1.00292
18465_00039	1.97531	1.68386	0.000632062	1.14289	66	0.954651	0.00176663	2.39531	4	1.23685	0.0957517	7.67708	8.66667	1.96117	0.049254	1.59101	70	1.99194	0.0625458	1.29393
18465_00054	2.17284	1.81994	0.00108536	1.07173	47	0.654151	0.00395705	3.48615	12	0.84471	0.13076	4.01801	11.3333	1.6619	0.0626598	1.57167	71	1.42257	0.0885899	1.38323
18465_00028	2.60465	1.88808	0.000132866	1.23815	159	1.05274	0.000511323	2.28413	3	1.25964	0.0995452	7.83199	7.4	2.2763	0.0380253	1.23563	207	2.58295	0.0443502	0.466847
18465_00092	2.26549	1.75495	0.000311421	1.20802	105	0.934705	0.00117535	2.47122	6	1.22323	0.127726	5.68644	24	1.66789	0.075504	1.56958	124	2.00482	0.0658669	0.802591
18465_00243	2.26549	1.9699	0.000340481	1.18691	99	0.977999	0.00206085	2.32892	3	1.11708	0.104275	10.4598	30	1.7028	0.0796306	1.43278	116	1.75158	0.0770051	0.855675
18465_00175	1.97938	2.03362	0.00105886	0.829071	72	1.10107	0.00338329	1.99792	13	1.45685	0.111467	3.07619	21	1.75811	0.106019	1.33229	80	1.80351	0.0736735	1.14285
18465_00199	2.10853	1.88191	0.000401096	1.13867	80	0.712793	0.0013498	3.37569	15	1.10686	0.118151	3.11622	35	1.772	0.0629385	1.51213	124	1.88219	0.0717026	0.822818
18465_00035	1.48454	1.76679	0.00398414	0.647576	35	1.21361	0.0102009	2.29954	12	1.50642	0.100442	3.34678	6.4	2.18228	0.0533649	1.33523	33	1.39205	0.0895169	2.19212
18465_00206	1.81443	2.02954	0.00159101	0.888423	49	1.03848	0.00623685	2.77145	15	1.37119	0.107045	3.11573	13.3333	2.0804	0.0513403	1.35857	60	1.58962	0.0816176	1.54221
18465_00050	1.9823	2.50654	0.000458102	0.869818	96	1.43828	0.00206959	1.77072	14	1.75192	0.077592	3.26424	8.33333	2.00283	0.062243	1.23883	114	2.5104	0.0460095	0.853776
18465_00245	1.84071	2.12301	0.000541801	0.691071	74	1.0168	0.00232328	1.7783	9	1.30867	0.110456	3.89015	21	1.64944	0.0935655	1.12473	73	1.72142	0.0767353	1.19766
18465_00032	1.97938	2.31273	0.000452704	0.868717	71	1.25683	0.00222101	2.07561	22	1.97181	0.0743566	2.22123	9	2.11401	0.0488166	1.29761	82	2.25962	0.0550592	1.16377
18465_00209	1.36434	1.83142	0.00141425	0.607236	10	1.26856	0.00417241	2.36539	12	1.9717	0.0665395	2.93081	5.33333	1.5827	0.0784994	1.5928	16	1.33111	0.0913752	4.36904
18465_00204	1.54483	2.10415	0.000474792	0.91477	66	1.1382	0.00181447	2.65603	5	1.33474	0.0913729	6.67237	6	1.82464	0.0615052	1.71241	73	2.08217	0.0621771	1.30717
18465_00207	1.6124	2.3966	0.000858192	0.699963	9.625	1.76493	0.00250888	1.71042	8	1.97062	0.0741689	4.45933	5	2.20981	0.106844	1.28022	26	2.60448	0.0410806	1.16501
18465_00205	1.36434	1.97163	0.00260195	0.549363	16.6667	1.54051	0.0059717	1.77355	13	1.85396	0.0785385	2.78789	5	2.04687	0.097656	1.23804	46	1.85509	0.0673007	1.65474
18465_00203	1.48837	1.93226	0.00171403	0.555881	24.5	1.42856	0.0054888	1.9635	16	1.8004	0.0725014	2.72652	5.66667	2.06642	0.0608237	1.39772	40	1.54965	0.0828954	2.00056
18465_00258	1.81443	1.69161	0.000677797	0.993252	48	0.823379	0.00327822	3.01301	1	0.878153	0.117334	20.1974	22	1.45993	0.0793332	1.70111	59	1.41069	0.0903738	1.57199
18465_00313	1.31959	1.33153	0.0161382	0.306991	9.33333	1.51759	0.0237794	1.27714	20	1.7005	0.075267	2.04082	6.33333	1.99634	0.0759518	0.884221	20	1.13144	0.0954353	2.08926
18465_00304	2.14433	1.6247	0.000700537	1.08681	64	0.79544	0.00237939	2.59646	1	0.777636	0.178654	16.5843	25	1.48971	0.0775152	1.61968	80	1.67696	0.0778097	1.16746
18465_00291	1.58025	1.50099	0.00508914	0.635717	32	0.991906	0.0130447	2.27664	14	1.23744	0.101495	3.47304	10.3333	1.82357	0.0612273	1.31368	27	0.945754	0.109136	2.35005
18465_00286	2.47423	1.60679	0.000217992	1.39469	99	0.875944	0.0011575	2.56839	3	0.857609	0.11537	8.67014	24	1.55629	0.0787154	1.65876	120	2.08095	0.0626418	0.800865
18465_00305	1.81443	2.01026	0.000919627	0.949756	56	0.914449	0.0040688	2.53038	2	0.925153	0.125784	14.2946	29	1.75987	0.0733932	1.46257	65	1.53445	0.0829193	1.40507
18465_00319	2.37037	2.28555	0.000600913	0.949831	78	1.11568	0.0027405	1.94466	11	1.16526	0.0965271	3.2777	23	1.95814	0.0926027	1.25432	98	2.07484	0.0628949	0.992555
18465_00303	1.97531	1.79139	0.00125365	0.785446	48	0.826181	0.00458593	2.39903	7	1.12146	0.10798	5.99925	31	1.69406	0.0663062	1.26842	51	1.26778	0.0957204	1.6752
18465_00292	1.64948	1.90003	0.00185606	0.743088	54	1.10426	0.00638894	1.9645	9	1.1729	0.109793	4.39778	9.33333	1.7298	0.0816503	1.24614	57	1.61237	0.0781281	1.38896
18465_00300	2.14433	2.16202	0.000889358	0.668115	98	1.3501	0.00317186	1.31715	1	0.675565	0.420142	3.53121	6.33333	1.86356	0.114383	0.912452	96	2.03814	0.0611992	0.926114
18465_00348	2.17284	1.98531	0.00072551	0.897691	58	0.845694	0.00320937	2.32465	5	0.950361	0.128245	7.27955	25	1.61641	0.0808387	1.43683	75	1.85262	0.0683214	1.15056
18465_00309	2.97345	1.99708	0.000191718	1.2605	106	0.71574	0.000760518	3.30731	4	0.801843	0.134838	8.93229	36	1.84516	0.0675385	1.39018	186	1.91495	0.0720557	0.570144
18465_00282	1.9823	2.24062	0.000675539	0.859895	77	1.06021	0.00277735	2.24645	17	1.45888	0.0922545	2.57173	9.66667	1.76436	0.0876502	1.29584	92	1.90607	0.0696505	1.05211
18465_00283	1.69912	2.01525	0.000780441	0.789468	53	0.831934	0.0032258	2.50714	12	1.24856	0.102881	3.72198	12	1.88978	0.0526795	1.36942	58	1.39318	0.0906218	1.56727
18465_00349	1.9823	2.27783	0.000637295	0.863565	56	0.837716	0.00475291	2.69913	5	0.466385	0.150515	7.1329	15.3333	1.98518	0.0560789	1.14874	92	1.63429	0.0811522	1.07809
18465_00281	1.69912	1.94819	0.00149165	0.522063	48	1.01026	0.00524606	1.80912	11	1.18206	0.101686	4.04135	9.33333	1.8008	0.0594685	1.11641	50	1.43953	0.086896	1.56228
18465_00219	1.73643	2.29028	0.00086441	0.676474	72	1.33074	0.00539149	1.72006	6	1.00439	0.107344	6.34805	10	2.00025	0.0649036	1.0866	91	2.06252	0.0613618	0.97271
18465_00155	1.48454	1.54718	0.00595082	0.39768	27	1.19834	0.0156043	1.73935	7	1.0024	0.120993	5.55011	6	1.96666	0.0532253	1.09777	20	1.06773	0.0976179	2.28157
18465_00159	1.87586	2.24336	0.000459091	0.797289	84	0.928228	0.00223468	2.23095	13	1.16223	0.133149	3.39772	14.6667	2.14009	0.0445763	1.16093	108	1.93763	0.0683065	0.894611
18465_00017	2.26549	1.8382	0.00021257	0.82027	96	0.748333	0.000685475	1.86207	1	0.731667	0.262924	9.64882	23	1.73617	0.0748497	1.2489	119	2.07423	0.0650383	0.820097
18465_00156	2.10853	1.97577	0.000184366	0.945577	30.5	1.19048	0.000606698	1.81628	2	1.25913	0.15986	8.65934	7	1.78247	0.0618505	1.29999	34	2.71331	0.038399	0.685623
18465_00015	1.55752	1.98267	0.00186596	0.530493	58	1.52977	0.00677699	1.41366	16	1.68997	0.0849103	2.8833	5.4	2.03892	0.0628877	1.01347	55	1.78015	0.0706639	1.35679
18465_00161	1.98621	1.9002	0.000400278	0.795421	97	0.82288	0.00124512	2.08883	18	1.3039	0.104343	2.78253	12.3333	1.8567	0.0590829	1.20992	118	1.90879	0.0699957	0.81175
18465_00001	1.9823	2.25214	0.000467165	0.742152	74	0.994245	0.00249502	1.97804	8	1.18902	0.109147	5.07681	26	1.66647	0.0934838	1.23716	91	1.88261	0.0703581	1.03803
18465_00157	1.9823	2.18611	0.000483579	0.835952	83	1.01741	0.00221826	2.01706	15	1.44101	0.0883026	3.06563	10	2.02092	0.0589305	1.26707	96	1.90753	0.0689758	0.988557
pre_18465_00267	2.63918	2.224	0.00065047	0.980754	94	0.932197	0.00345848	2.37379	28	1.03098	0.123567	2.00724	35	1.57526	0.0978402	1.30239	126	1.79562	0.0752714	0.821548
18465_00154	1.86047	1.78355	0.000490248	0.9006	76	0.894469	0.00201704	2.48928	11	1.26955	0.10169	3.90881	11.3333	1.90054	0.0546352	1.40219	92	1.79415	0.0740338	1.05622
pre_18465_00268	1.69912	2.21772	0.00204188	0.655622	75	1.78197	0.00628738	1.51538	18	1.82994	0.0790882	2.81193	6.66667	2.01891	0.120609	1.16911	81	2.34881	0.0510623	1.1109
18465_00005	2.31724	2.13606	0.000199132	0.913008	142	1.25788	0.000841135	1.8593	3	1.27783	0.11398	8.32709	9.66667	1.98474	0.0598656	1.21139	86.5	2.59747	0.0442878	0.55412
18465_00045	1.48454	2.24716	0.00262953	0.517389	4.92308	2.35161	0.0051813	1.02221	0	1.13156	0.158783	12.5407	3	2.18319	0.161438	0.810164	10.6	2.6434	0.0343503	1.13447
18465_00030	1.69912	2.10192	0.00144535	0.563222	64	1.38186	0.00523916	1.5287	13	1.76807	0.0867602	2.98465	6.2	2.09217	0.0525211	0.98874	64	1.84476	0.0698353	1.28912
18465_00246	2.26549	1.98114	0.000409028	0.792901	93	1.02178	0.00126797	1.83983	6	1.10794	0.116535	6.13394	8	1.94889	0.0676074	1.1452	126	2.40191	0.0508199	0.775386
18465_00040	1.84071	2.32691	0.000441839	0.860241	75	1.11483	0.0019995	2.0875	9	1.53381	0.0964458	4.50499	6.4	2.19175	0.0467557	1.23948	86	2.02422	0.0644364	1.10188
pre_18467_00342	1.86047	2.44937	0.000338301	1.00471	80	1.36676	0.00186019	2.36824	3	0.710024	0.12133	10.6977	3.4	2.1545	0.0669643	1.61975	83	2.2942	0.0552893	1.12348
pre_18469_00086	1.22488	2.09062	0.00113687	0.447875	43	1.00002	0.00639993	2.15272	4	0.626926	0.141313	6.69328	10.3333	2.07022	0.0534371	1.26118	30	1.18293	0.099017	2.23583
pre_18469_00001	1.32642	2.07426	0.00113761	0.475284	43	1.07151	0.00506565	2.13882	6	0.931218	0.111309	5.90269	6.4	2.16221	0.0426854	1.33568	39	1.48076	0.0848892	1.86949
pre_18469_00002	1.40933	2.17032	0.000618069	0.465645	52	1.12615	0.0041418	1.88995	2	0.692694	0.145684	9.0754	6.8	2.27393	0.0357521	1.14089	43	1.5272	0.083611	1.69708
18470_3227_x19287_y16117	1.30144	2.02702	0.00137749	0.342855	50	1.29126	0.00872299	1.45901	5	0.867281	0.121296	5.61575	7.4	2.11222	0.0433543	0.947463	33	1.20973	0.0959527	1.84111
18470_3582_x22459_y29708	1.24352	1.92557	0.00095644	0.405158	21.5	1.19224	0.00508787	1.64806	2	0.937458	0.116358	10.0148	4.5	1.86625	0.0422098	1.13272	37	1.73667	0.0679019	1.65028
18470_4630_x23468_y24795	1.26554	2.004	0.000782733	0.506305	40	1.01346	0.0056345	2.07008	2	0.695454	0.146007	9.01875	5	2.00242	0.0412871	1.43595	32	1.43866	0.0842952	2.09513
pre_18864_00225	1.78512	1.59687	0.000200558	1.77432	53	0.650841	0.000733065	5.09186	0	0.290497	0.224873	21.5464	14	1.39627	0.0865944	2.64698	61	1.63183	0.0838375	1.59554
18864_6581_x10729_y2199	2.32927	2.16886	7.10662e-05	1.20263	111	1.11771	0.000492438	2.70766	0	0.517563	0.157574	28.213	5.14286	2.4073	0.031828	1.25057	22.8889	2.99307	0.0333192	0.496373
18864_4693_x10912_y2095	2.18939	2.06247	0.000140183	1.44953	77	0.853562	0.0006099	3.91929	0	0.368039	0.138171	27.4406	8.33333	1.90574	0.0572832	1.69254	120	2.20992	0.0619202	0.869692
pre_18864_00426	2.41732	1.51281	9.66323e-05	1.78903	116	0.654436	0.000213258	4.17099	5	0.875776	0.11779	7.45256	19	1.56853	0.066144	2.13684	136	2.14348	0.0644826	0.756042
pre_18864_00413	1.90152	1.72064	0.000182563	1.34296	71	0.681332	0.000629307	4.07965	2	0.68389	0.136515	13.016	17	1.4683	0.0886252	2.09272	82	1.70715	0.0812912	1.23811
18864_3494⎀y13749	2.55556	1.84849	8.60308e-05	1.86809	97	0.737438	0.000356777	5.01653	1	0.630326	0.137953	19.7253	26	1.69163	0.0691142	1.96067	143	1.87204	0.0754757	0.757645
18864_3248⑳y15212	3.25316	2.02169	6.89497e-05	1.50081	219	0.902226	0.00023522	3.04255	4	0.747369	0.142638	8.5738	27	1.79933	0.0735744	1.54362	212	2.40017	0.0550245	0.486322
pre_18864_00411	1.87597	1.54917	0.000188398	2.08167	49	0.526684	0.000489477	8.71827	4	0.669128	0.125678	9.32561	15	1.43244	0.0827077	3.24555	70	1.4675	0.0921093	1.51445
18864_3473♁y21082	2.23022	1.8773	0.000137653	1.74941	85	0.688238	0.000558193	4.92174	0	0.318109	0.139951	36.4391	23	1.61744	0.070108	2.10722	119	1.81134	0.0780867	0.896495
pre_18864_00003	2.11628	1.78183	0.000150859	1.99617	82	0.667287	0.000502649	5.5494	3	0.640526	0.126978	9.86674	23	1.6735	0.0699448	2.23969	92	1.63384	0.0848969	1.11002
18864_4267➔y21031	2.20245	1.75448	6.53616e-05	1.53089	129	0.694296	0.000216274	3.63341	2	0.708299	0.143127	13.1056	20	1.58598	0.0842551	1.85262	142	2.04405	0.0691084	0.737226
18864_2520⤓y22642	2.0303	1.82008	0.000162129	1.80971	57	0.680164	0.00058125	6.95134	1	0.575491	0.134101	15.8764	21	1.51761	0.0775366	2.43397	65	1.39353	0.0958576	1.62425
pre_18864_00414	1.72	1.61226	0.000233542	1.78995	36	0.536666	0.000802357	9.0563	4	0.743494	0.140709	9.08595	15	1.25175	0.0898367	2.95428	50	1.34203	0.0974192	2.04817
18864_2047〖y12128	1.71074	1.61318	0.00018435	2.38252	26	0.569408	0.000621134	14.7196	2	0.371453	0.151935	10.1479	12	1.45418	0.0806297	4.05584	44	1.44655	0.0930931	2.37231
18864_4760ばy21249	2.33083	2.06236	0.00012576	1.8899	90	0.993716	0.000373076	5.02239	8	0.5964	0.125317	4.82764	27	2.08862	0.0489598	2.02116	126	2.32865	0.0575729	0.86494
pre_18864_00008	2.98425	1.64286	7.13656e-05	1.65141	154	0.718764	0.000182501	3.18073	3	0.705755	0.129755	10.3357	25	1.65438	0.0669041	1.70368	174	2.24069	0.0614449	0.594596
pre_18864_00457	2.728	1.9435	9.1348e-05	1.42039	130	0.847388	0.00033134	3.19722	5	0.784826	0.14949	7.41382	24	1.70153	0.0671399	1.61668	170	2.43807	0.0535212	0.603116
18864_3015㆔y23588	2.32168	1.87773	0.000143288	1.66132	107	0.758772	0.000562291	4.42145	5	0.745796	0.121745	6.59642	9.66667	1.85063	0.0574169	1.85659	108	1.59375	0.0868147	0.957376
18864_1871㉲y21319	1.70229	1.56513	0.000240523	1.98754	42	0.5204	0.000854964	9.11751	3	0.684374	0.154331	9.74001	15	1.28085	0.0882653	3.04824	57	1.39603	0.0943492	1.79811
pre_18864_00018	2.27273	1.95444	0.000163138	1.53995	99	0.953457	0.000660005	3.61839	1	0.821455	0.132171	19.0962	9	2.01249	0.0519219	1.66197	131	2.43253	0.0523381	0.758622
pre_18864_00021	2.44262	2.17035	0.000173017	1.39998	107	1.00014	0.000738145	2.79705	1	0.489746	0.131513	18.2629	7	1.8168	0.0773841	1.64285	126	2.1151	0.0654149	0.814701
pre_18864_00025	1.91729	1.59809	0.000202693	1.85317	47	0.514337	0.00052951	8.08155	1	0.458743	0.145606	17.5078	18	1.42599	0.0764365	2.63113	54	1.20149	0.104161	1.94863
pre_18864_00027	2.3125	1.93316	0.000169033	1.76365	88	0.781609	0.000607055	4.15969	2	0.534132	0.140437	13.8709	23	1.68188	0.0676598	2.08829	113	1.86317	0.0755335	0.919847
18864_3338㎖y21865	2.46405	2.12122	0.000145897	1.40272	121	0.881307	0.000605867	3.6389	4	0.750421	0.122435	9.18931	11.6667	2.10057	0.0516505	1.46452	165	2.22407	0.0615857	0.625777
18864_4067㑤y21495	1.728	2.13448	0.000240488	1.39858	62	1.11356	0.000818035	4.09258	7	0.728004	0.142433	5.59101	5.66667	1.94375	0.063905	2.15766	74	2.42533	0.0534068	1.3884
pre_18864_00038	2.35	1.66902	0.000187953	1.89382	71	0.589482	0.000561151	5.63112	0	0.442355	0.14604	39.0084	25	1.59215	0.071833	2.12651	89	1.37121	0.0967042	1.19376
pre_18864_00039	2.52206	2.12063	8.22094e-05	1.36063	117	0.866022	0.000386326	2.96663	2	0.491287	0.13201	13.0151	8.66667	1.97702	0.0580405	1.54331	150	2.26267	0.0601979	0.696994
pre_18864_00042	2.42623	2.21718	0.000175151	1.53664	81	0.872338	0.000856923	4.13827	0	0.319472	0.142279	37.8413	28	1.91586	0.0565159	1.83342	105	1.79307	0.0784801	1.00435
pre_18864_00044	2.30631	1.77593	0.00020757	1.83395	70	0.638717	0.000708456	5.05051	1	0.468368	0.143751	19.323	23	1.52844	0.0768271	2.08452	74	1.32628	0.0983576	1.39148
pre_18864_00046	2.11475	1.98502	0.000171513	1.48549	81	0.824481	0.000646224	3.48017	0	0.423106	0.151907	31.0616	7.66667	1.87761	0.0533498	1.71947	79	1.68963	0.0819345	1.25057
pre_18864_00048	2.40157	1.9447	0.000137416	1.71583	101	0.835843	0.000466643	3.81649	2	0.677164	0.149986	14.052	9.66667	1.97047	0.0537962	1.66416	128	2.10576	0.0659963	0.793679
18864_3488㚑y22599	2.10417	2.17135	0.000138545	1.43402	73	0.999341	0.000506505	4.52453	0	0.762346	0.120684	35.7796	9	2.10783	0.0578308	1.74161	114	2.17195	0.0629188	0.918111
pre_18864_00059	2.57851	1.96408	0.000167849	1.61608	86	0.719621	0.000768809	4.50546	0	0.359422	0.14404	34.4157	29	1.70192	0.0688947	1.7658	118	1.58118	0.0877921	0.90045
pre_18864_00060	2.22308	2.01779	0.000131351	1.81552	99	0.922208	0.000664081	3.78823	1	0.407807	0.139311	16.0391	8.33333	1.90858	0.0537941	1.90491	115	2.11502	0.064764	0.871639
pre_18864_00065	2.26667	1.7337	0.000176936	1.93511	64	0.615195	0.000693043	4.85464	0	0.233633	0.369634	21.7619	21	1.57644	0.0700672	2.09958	67	1.34168	0.0973857	1.52013
pre_18864_00067	2.05512	1.72992	0.000168513	1.69535	72	0.708296	0.000710814	4.4394	0	0.204263	0.147189	23.5068	21	1.65377	0.078567	2.17171	83	1.65558	0.0833366	1.22285
pre_18864_00074	2.72464	2.02008	0.000116042	2.00658	122	0.769775	0.000537927	4.78803	1	0.671567	0.131998	20.1738	35	1.88681	0.0564489	1.75797	147	1.7487	0.0806707	0.720593
pre_18864_00084	1.98333	1.97282	0.000197822	1.72426	72	0.79804	0.000736853	4.38111	1	0.490368	0.141822	16.9529	21	1.78418	0.0630867	2.06955	87	2.00445	0.0680657	1.13089
pre_18864_00088	2.07194	2.19669	0.000147558	1.68636	91	0.976857	0.000715733	3.60627	0	0.389276	0.145367	34.741	8.33333	1.95806	0.0525946	1.83037	93	1.89252	0.073937	1.09645
18864_5637嘷y31619	1.95082	2.06377	0.000181353	1.36792	85	1.13096	0.00103267	2.81151	1	0.520177	0.138554	14.5489	7	2.02187	0.0564903	1.60259	87	2.28828	0.0565536	1.10651
pre_18864_00098	2.00769	2.11496	0.000143869	1.70417	77	0.866252	0.000568523	3.94681	0	0.308376	0.147316	31.5127	7	1.95152	0.0584673	1.94297	88	2.06969	0.0666055	1.15783
pre_18864_00420	1.66406	1.47425	0.000208666	2.45938	41	0.574108	0.000508146	11.4317	5	1.01329	0.13845	6.58672	12	1.42809	0.0757584	3.92918	59	1.68775	0.0804128	1.75348
18864_00114	1.98684	2.07783	0.000116884	1.4326	118	1.03195	0.000381049	2.92762	1	0.818728	0.113928	16.9811	4.6	2.15341	0.0453433	1.69849	44.3333	2.78837	0.0397963	0.728596
18864_00015	2.46452	2.10805	0.000101443	1.47453	127	0.929901	0.000520761	3.33674	0	0.542648	0.141122	30.0542	11.6667	2.16659	0.0489455	1.45797	167	2.31478	0.0581044	0.611947
18864_6139䡃y27122	1.82166	2.11492	9.55312e-05	1.96877	96	1.09446	0.000314777	4.12838	4	0.540357	0.131846	5.75563	4.6	2.2045	0.0406342	2.03202	107	2.61578	0.0469238	0.955231
18864_5648䠹y28849	1.93919	2.27806	7.84619e-05	1.88554	85	1.21202	0.000413801	4.63352	1	0.861226	0.125752	15.3196	4.2	2.24	0.0422472	2.18168	109	2.55043	0.048608	0.939613
18864_6734䢙y27447	1.97973	2.1169	7.84098e-05	1.41591	89	1.1412	0.000406226	3.47233	3	0.423497	0.13338	6.65234	4.6	2.20953	0.0441837	1.7602	114	2.63748	0.0462296	0.926028
pre_18864_00108	2.10236	1.76082	0.000130218	2.05745	83	0.755663	0.000551929	4.18688	0	0.21041	0.145796	23.0597	21	1.70276	0.0598215	2.08021	95	1.88657	0.0738493	1.05652
pre_18864_00111	2.20354	1.74087	0.000143462	1.72574	74	0.769919	0.0007979	4.04098	0	0.362749	0.14045	23.6611	7	1.7335	0.0682397	1.9487	98	1.86271	0.0750066	1.02845
pre_18864_00113	2.06667	1.87103	0.000153243	1.94253	78	0.684215	0.000582365	4.44897	0	0.311956	0.297564	28.8728	21	1.63086	0.0687363	2.19872	96	1.79323	0.0778818	1.06201
pre_18864_00114	2.26174	1.87531	0.000121738	1.96208	102	0.720444	0.000428249	4.94193	3	0.601605	0.129024	10.0632	25	1.72847	0.0658927	2.09703	134	1.93768	0.0726745	0.777897
18864_6821兄y6844	2.36552	2.22185	0.000114236	1.60855	107	0.941746	0.000640043	3.28854	0	0.304762	0.142621	30.9976	10.6667	2.14128	0.0498352	1.57296	140	2.19341	0.0625999	0.756816
18864_3772卄y6871	2.0068	1.77721	0.000124585	1.86378	75	0.712019	0.000356859	5.53345	1	0.465264	0.14395	18.2512	21	1.73872	0.0616793	2.25867	92	1.82312	0.0776791	1.13889
pre_18864_00147	2.5	2.15702	8.31063e-05	1.90703	138	0.958561	0.000384608	3.09703	0	0.570029	0.128931	32.8641	6.4	2.15776	0.0424395	1.54714	85	2.60643	0.0464181	0.577693
18864_00119	2.21805	2.04802	0.000156437	1.38072	86	0.944387	0.000931467	3.07804	0	0.280793	0.143825	23.9668	10.3333	2.07956	0.0468548	1.44613	118	2.11889	0.0642614	0.856126
pre_18864_00163	2.48855	2.06878	0.000111519	1.3395	127	0.934095	0.000420381	2.92021	0	0.75306	0.120212	37.8972	9.66667	2.11352	0.0509084	1.44439	152	2.42218	0.0534681	0.656766
18864_4380捱y4940	1.91304	2.12097	9.59274e-05	1.66866	108	0.915971	0.000388341	3.99259	1.5	0.631824	0.175689	14.446	6.33333	1.82371	0.0602899	2.13766	131	2.35021	0.0565547	0.788924
18864_00057	1.95041	1.60582	0.000165228	2.10811	51	0.503248	0.000504418	8.43326	5	0.808021	0.13079	7.24235	15	1.29901	0.0815242	3.01909	77	1.53056	0.088497	1.37551
18864_5099捨y29941	2.40373	2.18964	9.94562e-05	1.6696	142	0.981526	0.000413752	3.37778	3	0.675807	0.141363	11.4183	9.66667	2.03711	0.0517967	1.75088	137	2.12223	0.0651728	0.757254
18864_00117	2.14685	2.04613	0.000128202	1.15517	97	0.975882	0.000772746	2.79922	0	0.51229	0.20953	29.5919	9	2.01159	0.0457465	1.46781	123	2.25553	0.0586552	0.808454
pre_18864_00174	1.94545	1.57971	0.000124897	1.92265	64	0.521865	0.000419154	7.88146	0	0.468624	0.141591	29.0226	19	1.38103	0.0864711	2.64307	70	1.28482	0.10027	1.53412
pre_18864_00180	2.72388	2.11097	9.06793e-05	1.88238	129	0.871249	0.000374664	3.46994	1	0.585306	0.133183	20.6244	11	2.0781	0.0488609	1.53957	165	2.28806	0.0593985	0.619958
18864_00040	2.05556	1.75169	0.000104849	2.07223	70	0.604516	0.000364136	6.91969	0	0.412584	0.206011	29.9449	19	1.5262	0.076887	2.52266	92	1.57179	0.0885418	1.16517
18864_4429祅y3080	2	1.63232	9.59849e-05	1.4043	86	0.697314	0.000415426	3.68315	0	0.314746	0.186116	23.6348	19	1.60835	0.0733968	1.8748	91	1.80109	0.0778341	1.12496
18864_6956腔y30811	2.43284	2.21899	0.000103629	1.60184	112	1.105	0.000761557	3.10421	0	0.248531	0.145067	29.8565	6.4	2.24304	0.0440856	1.52756	142	2.44512	0.0531037	0.743635
18864_6057蔠y2391	2.07065	2.30653	5.79355e-05	2.09267	109	1.0929	0.000231934	4.65486	0	0.772466	0.121868	39.1675	5	2.28338	0.0401307	2.01922	122	2.24309	0.0594332	0.867824
18864_00026	1.83108	1.56622	0.000164036	1.95372	43	0.482413	0.000636384	10.3938	2	0.509127	0.167068	12.0371	17	1.22207	0.0915956	2.89425	66	1.26304	0.101531	1.62205
18864_5692蠆y3272	2.93578	2.36019	3.89314e-05	2.19167	166	0.922544	0.000187184	4.48948	0	0.416898	0.153445	41.9181	8.6	2.31776	0.0395703	1.52369	241	2.37717	0.0530446	0.439971
18864_6291衳y32149	2.52448	2.15596	7.29005e-05	1.68054	108	0.98355	0.000333154	3.90638	0	0.573043	0.128881	29.6677	6.4	2.28532	0.0408338	1.54995	167	2.53135	0.0494864	0.619132
18864_00043	2.16783	1.67963	0.000140234	1.92311	96	0.676322	0.000378028	4.66144	2	0.639506	0.12439	12.0871	23	1.66342	0.0650883	2.0885	118	1.86156	0.0761545	0.884646
18864_6733遗y31875	2.03053	2.19004	0.000101509	1.32378	69	1.10047	0.000624797	3.71837	0	0.551107	0.133226	26.3709	5.2	2.25908	0.0428594	1.59401	99	2.36352	0.0553898	1.03224
18864_5030鍇y31359	2.62286	2.26187	8.44812e-05	1.39624	144	0.923503	0.00040145	3.44188	2	0.640658	0.131549	14.7518	11.6667	2.11821	0.0532195	1.45952	189	2.24899	0.0602182	0.54441
18864_6104鍲y1806	2.34375	2.25137	0.000131648	1.42701	117	1.04574	0.000548914	2.94993	1	0.587599	0.140193	19.3399	8.66667	2.054	0.0472337	1.63782	121	2.3509	0.0564515	0.854147
18864_4554鎆y2232	2.07407	1.73554	0.000107733	1.96902	80	0.68985	0.000360501	5.32412	0	0.449274	0.156106	35.1844	17	1.52705	0.0776184	2.41905	103	1.97654	0.0712334	1.01161
18864_4797鑓y2359	1.93631	2.17396	9.90208e-05	1.90104	86	1.09103	0.000501502	4.9607	3	0.424072	0.134548	8.32221	7.66667	2.10904	0.0529808	2.15338	106	2.36293	0.0565167	1.02122
18864_5242钃y31549	2.44805	2.0969	9.80589e-05	1.61365	123	0.840998	0.000394361	3.68847	1	0.554135	0.129644	18.9814	10.3333	2.01206	0.0528561	1.58849	172	2.3986	0.0545096	0.591917
18864_00029	2.10078	1.8078	0.000175327	1.91119	61	0.692453	0.000578429	6.17099	0	0.430897	0.1464	26.9552	21	1.61126	0.0752749	2.39973	85	1.62168	0.0855097	1.24315
18864_00313	2.73881	2.00105	0.000116258	1.9461	115	0.73176	0.000418206	4.18474	0	0.411526	0.144944	39.2786	9.66667	1.88407	0.0613925	1.78629	177	2.28875	0.0586736	0.576506
pre_18866_00139	2.53793	1.95136	0.00017038	1.59759	166	1.03903	0.000895066	2.45597	15	0.97739	0.11112	3.24944	12	2.04094	0.0487953	1.36271	173	2.07161	0.0653517	0.578892
pre_18866_01458	1.8882	2.38433	0.000102424	2.09575	42.6667	1.58542	0.000330504	3.41612	0	1.41672	0.0904319	43.0054	4.28571	2.61181	0.0298733	1.69699	14.8	2.98258	0.0306154	0.696303
18867_5894_x10157_y6463	1.97902	1.99163	0.000160092	1.23424	73	0.836173	0.000941377	3.42708	0	0.190607	0.147965	21.2809	9.66667	1.9814	0.0507264	1.569	105	2.06292	0.0664956	0.972867
18867_3832_x10338_y8748	2.00662	1.95646	0.000177167	1.58444	82	0.764205	0.000669279	4.53705	1	0.445396	0.135899	16.5929	28	1.82849	0.0614407	1.85142	122	2.11403	0.0650645	0.854788
18867_7584_x10560_y5816	1.55034	1.94124	0.000243074	0.871509	64	1.02862	0.00140525	2.65711	3	0.767499	0.167714	7.55054	6.66667	1.81851	0.0565552	1.56057	68	2.15345	0.0579215	1.29745
18867_3855_x11412_y8044	2.28378	1.82944	0.000118716	1.44111	104	0.903945	0.00073729	3.5171	0	0.31775	0.200638	24.1645	26	1.80147	0.0623578	1.74257	141	2.10204	0.0666467	0.752311
18867_4689_x11723_y7039	2.26667	1.9385	0.000143806	1.53204	100	0.93624	0.000829362	3.35392	1	0.338953	0.151807	14.1757	10	2.04146	0.0544601	1.61965	130	2.12684	0.0647893	0.800059
18867_7123_x11808_y5131	1.50847	1.77015	0.000357452	0.969089	49	0.953662	0.0019174	2.80466	2	0.626674	0.136867	9.16485	6.66667	1.81569	0.0522442	1.66318	47	1.92166	0.0643092	1.69682
18867_5654_x12080_y5724	1.61194	2.07699	0.000273836	1.03571	58	1.1674	0.00214378	2.54047	0	0.570884	0.137884	26.2405	7.33333	2.05074	0.0489325	1.69175	74	2.35517	0.0509718	1.22629
18867_6985_x12525_y4095	1.55	1.73737	0.000245596	1.06686	60	1.00818	0.00129041	2.83925	0	0.438897	0.203155	24.2531	5	1.72158	0.0676131	1.93196	52	1.84499	0.0710497	1.67828
18867_4724_x12558_y16835	1.98165	1.47975	0.000212275	0.918635	75	0.723227	0.000713171	2.23754	1	0.53999	0.1671	13.8071	17	1.58135	0.0690093	1.42362	90	2.1481	0.0597675	1.07437
18867_5169_x12576_y5864	1.99275	1.7151	0.000143741	1.22261	89	0.818451	0.00069709	2.81874	0	0.349573	0.137658	23.0229	8.33333	1.79808	0.0518648	1.58013	123	2.43687	0.0506857	0.810063
18867_7541_x13210_y4462	1.51685	1.96156	0.000151767	0.862675	66	0.988308	0.00097099	2.99361	7	0.991148	0.112156	4.74858	6.66667	1.86988	0.0541159	1.57862	72	2.19599	0.0588999	1.28352
18867_2903_x13633_y8787	1.9854	1.58055	0.000162991	1.79615	49	0.516972	0.00085186	7.49723	0	0.197516	0.150268	24.1617	19	1.21919	0.0912218	2.46779	66	1.15745	0.106049	1.60626
18867_5083_x14145_y15212	1.82278	1.88277	0.000817413	1.14366	46	1.0952	0.00406129	2.68104	2	0.693258	0.193967	9.56175	13	1.25464	0.127752	1.96331	49	1.77498	0.0726116	1.69273
18867_4533_x14227_y15937	1.8375	1.60815	0.000652632	0.905498	37	0.594194	0.00231537	2.61568	1	0.554355	0.129348	15.0239	20	1.42424	0.077792	1.66781	49	1.45352	0.0877407	1.72365
18867_5319_x14289_y4114	1.39303	1.9141	0.000246917	0.752686	34	1.09039	0.00106719	2.76926	6	1.30546	0.105737	5.14916	4.33333	1.60764	0.0770344	1.79256	49	1.7826	0.074531	1.72759
18867_3758_x14594_y6944	2.23741	1.94437	0.000171759	1.34153	85	0.784148	0.00110343	3.53034	0	0.254727	0.144131	28.8746	30	1.77735	0.068215	1.59107	121	1.77562	0.0788607	0.865402
18867_6452_x16339_y18318	1.67391	2.30973	0.0010748	1.05253	29	0.989501	0.0105177	3.00217	0	0.409343	0.248837	35.5208	30	1.96919	0.0577737	1.69402	41	1.42591	0.087347	2.01105
18867_4874_x16831_y16618	1.41667	1.78657	0.000576819	0.962349	19.5	1.05371	0.00279194	2.52106	1	0.791765	0.128485	14.6101	4.33333	1.68922	0.0643484	2.0565	36	1.91634	0.0619983	1.99629
18867_6003_x18592_y6204	2.17021	1.95419	0.000138992	1.3183	84	0.824716	0.00106898	3.45736	0	0.15066	0.148857	23.2539	9	1.87822	0.0650353	1.59799	98	1.59988	0.0857997	1.04944
18867_5486_x20836_y5690	2.11034	1.74415	0.000125429	1.11378	93	0.853735	0.000758401	2.75218	0	0.269427	0.173281	21.0629	8.66667	1.8635	0.0612395	1.38479	98	1.68443	0.0825598	1.03946
18867_6085_x20833_y6331	1.97902	1.93991	0.000162937	1.18586	82	0.823817	0.00103108	3.00286	0	0.255419	0.157246	23.9573	8.33333	1.83626	0.0644504	1.53998	84	1.5381	0.0870843	1.16654
18867_6413_x20950_y6015	2.12987	2.03503	0.000137814	1.17082	97	0.920498	0.000924693	3.11186	0	0.273943	0.146744	25.0342	11.3333	2.13396	0.0522683	1.35686	106	1.68555	0.0825143	0.972095
18867_5867_x21009_y6208	1.97887	1.9618	0.000165534	1.28216	71	0.72108	0.000766662	3.66467	0	0.246459	0.159043	25.3445	25	1.73095	0.0635546	1.66152	65	1.31434	0.0981631	1.543
18867_5640_x21236_y5683	2.0229	1.779	0.000158825	1.19578	70	0.781782	0.00100684	2.9148	0	0.102111	0.159584	15.9694	21	1.66227	0.0740579	1.63888	59	1.26308	0.0999781	1.65268
18867_7790_x21511_y18480	1.6701	1.90927	0.000573797	1.01287	38	0.846599	0.00397513	2.40697	0	0.267092	0.155833	24.3776	8.33333	1.86604	0.0540255	1.5631	47	1.63119	0.075062	1.67867
18867_6468_x21532_y7741	1.96104	2.01384	0.000100459	1.45449	87	0.937409	0.000596538	3.7367	1	0.365739	0.175004	16.2065	7.66667	2.03987	0.0525417	1.75355	130	2.62176	0.0462268	0.803213
18867_7924_x22262_y16755	1.80597	2.89619	0.000334558	0.605329	18.6	1.92747	0.00291692	0.98627	0	0.801909	0.208364	15.4776	3.28571	2.60741	0.0697968	0.796484	7.35294	3.21928	0.0247125	0.655809
18867_7172_x22280_y4802	1.8125	1.88749	0.00014662	1.30885	73	0.896816	0.000830031	3.54885	0	0.365789	0.145077	24.9582	7	1.88097	0.0646097	1.82573	87	2.0922	0.0648625	1.13729
18867_7583_x22567_y18119	2.42975	2.064	0.00011613	1.39915	84	0.938594	0.00106401	2.79607	0	0.211439	0.148463	22.2308	10	2.13855	0.0467957	1.52959	154	2.49389	0.0503677	0.69306
18867_4789_x23709_y15765	1.3125	1.98746	0.00125357	0.552727	9.33333	1.16977	0.0055101	1.89585	1	0.991082	0.124533	13.2137	4.33333	1.7633	0.061787	1.52952	20	1.59479	0.0730711	2.51255
18867_4473_x25161_y6054	2.02597	2.03672	0.000184397	1.12451	82	0.913476	0.0011956	3.18323	1	0.277278	0.185684	16.2036	25	1.81233	0.0692931	1.5704	113	1.93996	0.0720889	0.919952
18867_8235_x25208_y14610	1.96396	2.45548	0.000633084	0.64322	72	1.28595	0.00480665	1.4766	3	0.618816	0.127714	7.1852	6.33333	1.94742	0.108044	1.06863	100	2.4102	0.0480998	0.907416
18867_4926_x25796_y14504	2.08861	1.47605	0.000296697	1.69575	35	0.605919	0.00118328	5.51276	0	0.155316	0.149031	17.2274	12	1.29455	0.0968199	2.75186	57	1.52688	0.0886365	1.73132
18867_5082_x26232_y14941	2.04878	1.63962	0.00039568	1.5318	56	0.90134	0.00175539	3.43168	0	0.262984	0.173093	20.7017	14	1.42453	0.0925869	2.04202	70	1.98267	0.0658999	1.33464
18867_4768_x26326_y6150	2.11392	1.99425	0.000139795	1.44045	91	0.851799	0.000802374	3.54877	0	0.202728	0.146377	28.4388	11	1.95968	0.0523296	1.51535	132	2.09937	0.0659667	0.794491
18867_4202_x26848_y7080	2.08383	1.92882	0.000106479	1.18971	82	0.761629	0.000739868	3.58505	0	0.15426	0.148481	22.9271	26	1.75626	0.0612161	1.67924	116	1.7661	0.0801614	0.915229
18867_4513_x27588_y6824	1.88272	1.70054	0.000128924	1.37048	85	0.785075	0.000630428	3.38063	0	0.171331	0.148678	20.517	22	1.67586	0.0644887	1.75497	110	2.077	0.0658355	0.925546
18867_3994_x27846_y7437	1.85632	1.75966	0.00012743	1.40176	90	0.787983	0.000559448	3.95212	1	0.282201	0.141295	12.7274	7.66667	1.79921	0.059351	1.9245	119	2.19162	0.0614756	0.863992
18867_5942_x29015_y5711	2.03125	1.93846	0.000123586	1.26901	75	0.837414	0.000874505	3.57182	0	0.091923	0.152584	18.2593	9.33333	1.97874	0.0528239	1.5876	118	2.02839	0.0691371	0.893809
18867_4330_x29413_y7746	1.96809	1.84416	9.37212e-05	1.25239	85	0.707492	0.000512891	4.04827	0	0.142224	0.151495	19.7074	23	1.68735	0.0697762	1.80472	106	1.62704	0.0862043	1.00741
18867_5194_x29530_y6807	1.70238	1.72327	0.000131456	1.13853	73	0.745362	0.000679014	3.61362	0	0.238413	0.160408	21.2827	6.33333	1.80101	0.0567036	1.87723	90	2.02383	0.0664909	1.08189
18867_6091_x30186_y6043	1.81046	1.90815	0.000155631	1.47213	65	0.849415	0.00120926	3.79256	0	0.0911289	0.161465	20.6914	21	1.8246	0.061517	2.00261	71	1.55064	0.0874934	1.40807
18867_4605_x30309_y8068	1.93085	1.91593	8.60087e-05	1.43943	98	0.731601	0.000362875	4.06675	0	0.231947	0.14613	25.5668	8.66667	1.90129	0.0565705	1.76665	133	2.15303	0.0640894	0.793081
18867_5408_x30554_y7318	2.09043	1.81905	7.25065e-05	1.15851	114	0.922084	0.00057888	2.94539	0	0.22277	0.163004	23.0641	8.33333	1.81637	0.0547857	1.54935	156	2.23428	0.0616148	0.68001
18867_4302_x30805_y9233	1.14384	2.05175	0.000550006	0.598264	3.1	1.16432	0.00162279	1.92241	0	0.0593003	0.375087	1.31241	1.33333	1.58597	0.101733	2.61449	5	1.56247	0.0798609	10.556
18867_4984_x30860_y8156	1.97561	1.97753	8.01436e-05	1.19357	111	0.925732	0.000560767	3.03721	0	0.234925	0.256155	20.3627	22	1.80695	0.0628865	1.73501	130	1.89983	0.0749612	0.818627
18867_4296_x31171_y9797	2.01235	2.03656	0.000142839	1.66797	75	0.746462	0.000552825	4.83589	0	0.216912	0.172141	34.6558	21	1.69587	0.0694195	2.08827	83	1.52244	0.0903325	1.26685
18867_6986_x31479_y5932	1.43787	1.74126	0.000199269	0.863027	55	1.01147	0.00139563	2.92483	1	0.463195	0.145747	11.4822	5	1.73958	0.0563044	1.88447	48	1.81815	0.0729289	1.77652
18867_3973_x31634_y12362	1.5625	1.60805	0.000251405	1.14878	50	0.726168	0.00110161	3.50972	0	0.176863	0.22156	16.8877	15	1.40138	0.0813482	2.02662	56	1.73729	0.0763445	1.59622
18867_4824_x31628_y8902	1.96923	1.98197	8.54151e-05	1.26809	98	0.892057	0.000653184	3.48135	0	0.191024	0.182436	23.148	9.33333	1.9611	0.0594347	1.55197	114	1.76333	0.0804061	0.928684
18867_4421_x31775_y9812	1.91925	1.94364	0.000144355	1.37281	76	0.785818	0.000721687	4.14621	0	0.232996	0.153329	27.4983	19	1.62649	0.0739982	2.02913	70	1.37967	0.0960675	1.45036
18867_4801灨y12938	2.31361	1.94139	0.000110524	1.70895	118	0.765404	0.00042489	4.26476	2	0.486962	0.133349	12.922	32	1.83262	0.0564497	1.66503	152	1.9922	0.0710013	0.697354
18867_4457疒y10554	2.30168	1.65819	8.9312e-05	1.36223	130	0.71637	0.000308756	3.63406	2	0.674454	0.131373	11.5933	27	1.71259	0.0655666	1.63396	166	2.00866	0.0704093	0.638863
18867_4392瘳y13301	1.99346	1.73728	0.000156302	1.29149	93	0.799488	0.000575163	3.28	1	0.464802	0.136101	12.2316	8.66667	1.84921	0.0546219	1.58004	123	2.18145	0.0617318	0.822998
18867_4218艩y11914	2.0719	1.78111	0.000146491	1.67031	86	0.619525	0.000498765	4.73427	1	0.378877	0.138008	16.6813	23	1.4966	0.076345	2.09272	118	1.77886	0.0787355	0.892189
18867_3926蜐y12751	1.90968	1.76541	0.000170979	1.55776	80	0.708352	0.000626366	4.48999	3	0.584311	0.127762	8.74832	21	1.58238	0.0721732	2.15491	107	1.87546	0.0739577	0.969804
18867_3807鄰y11820	2.00592	1.76183	0.000134839	1.53776	97	0.704749	0.000451005	4.38461	1	0.631024	0.137642	18.1113	25	1.70805	0.0624146	1.88326	130	1.95728	0.0715924	0.799262
18867_3801鈣y10977	2.01786	1.74532	0.000134737	1.64356	88	0.704761	0.000521784	5.07646	1	0.440489	0.134656	15.3191	23	1.5774	0.0763686	2.05593	125	1.85241	0.0759018	0.843605
18867_4156鍈y9148	2.02532	1.8018	0.000135566	1.35531	85	0.760468	0.00063427	3.91014	0	0.291616	0.204306	23.9939	23	1.73858	0.0651881	1.75564	81	1.41401	0.0947669	1.27129
18867_6408鍃y6158	1.92715	2.00993	0.000124595	1.21352	92	1.00245	0.000802528	2.66525	0	0.511332	0.152858	26.9789	9	2.05135	0.0461382	1.62323	122	2.46957	0.050807	0.829313
18867_7390颇y4961	1.50345	1.82487	0.000262711	0.842677	51	0.82672	0.00137111	2.82245	4	0.705838	0.128037	7.53711	7	1.85506	0.051548	1.62206	54	1.8102	0.0715141	1.58736
18867_4954顠y7599	2.24818	1.96294	0.000191871	1.28394	82	0.75592	0.0008738	3.4483	0	0.253148	0.145602	27.0586	32	1.9177	0.0649042	1.47144	103	1.57093	0.0877438	1.01258
18867_4052顒y8712	2.3237	2.2005	0.000111471	1.41739	120	0.846057	0.00051068	3.80581	1	0.489466	0.137646	18.9131	10.3333	1.94689	0.0615856	1.63873	125	1.60916	0.087204	0.856947
18868_6757_x10353_y4324	1.69912	1.78079	0.000591537	0.848245	64	1.12634	0.00201626	2.13045	3	0.891468	0.143356	7.40466	5.66667	1.67173	0.0692839	1.41458	51	1.74598	0.0729814	1.55091
18868_4041_x10632_y7193	2.48062	1.67911	0.000124876	1.35302	92	0.744866	0.000581789	3.55446	0	0.257101	0.14614	23.7324	26	1.65088	0.0732256	1.64856	130	1.9454	0.0726688	0.818588
18868_2924_x10668_y9719	1.9823	1.51022	0.00021458	1.8057	58	0.574747	0.00057226	6.03897	2	0.70889	0.124157	12.9974	17	1.36161	0.0799437	2.43807	81	1.61313	0.084371	1.30428
18868_4434_x10947_y6887	2.35659	1.81877	0.000165369	1.42494	85	0.805628	0.000816016	3.91902	0	0.438533	0.139914	33.2015	23	1.59272	0.0877281	1.76603	118	1.82658	0.0774392	0.886129
18868_4192_x10967_y7007	2.10853	1.78524	0.000125049	1.5362	75	0.728065	0.00062687	4.28263	0	0.335215	0.1414	25.2757	21	1.66455	0.0664108	2.0222	100	1.83071	0.0767183	1.03487
18868_6405_x11428_y4397	2.53793	2.12049	0.000125532	1.41956	133	1.09398	0.000781032	2.88956	3	0.51489	0.131827	9.48185	11.3333	2.064	0.061127	1.3884	151	2.12224	0.0662573	0.704016
18868_2621_x11765_y8944	1.73643	1.43095	0.000195271	1.70469	40	0.430052	0.000666445	7.85592	0	0.514556	0.156086	33.1524	15	1.20944	0.0888329	2.84868	56	1.26039	0.100634	1.82265
18868_4132_x11881_y6094	2.26549	1.77646	0.000176659	1.34015	65	0.703856	0.000972404	4.17458	0	0.304041	0.141806	25.8091	25	1.6391	0.0706368	1.74592	81	1.4586	0.092157	1.24913
18868_2584_x14386_y13639	1.97531	1.30495	0.000226199	1.90847	35	0.385971	0.000690903	6.84891	1	0.407328	0.15867	12.38	11	1.08403	0.0973343	3.3706	47	1.33608	0.0952944	2.17984
18868_4757_x15158_y16995	1.84071	1.61769	0.000196711	1.68096	68	0.817669	0.000634303	3.37152	0	0.228303	0.144584	17.6215	17	1.66118	0.0604334	1.91148	85	2.37639	0.0509415	1.0851
18868_2559_x15436_y13207	1.97531	1.47741	0.00033193	1.65438	31	0.48199	0.00109915	6.76729	0	0.415508	0.16654	24.9214	10	1.0873	0.107945	3.30895	40	1.23268	0.10126	2.47487
18868_4706_x15828_y16760	1.69912	2.17638	0.000685998	0.803494	59	1.37987	0.00472505	1.92843	0	0.228903	1.16845	2.73031	13	1.68791	0.114911	1.58703	66	2.13682	0.0586098	1.31586
18868_2225_x15897_y10006	1.41593	1.12048	0.000417151	1.58688	33	0.414784	0.000870059	7.06941	4	1.10472	0.107216	7.68825	8	0.943903	0.1171	3.88881	29	1.22161	0.0976474	3.12337
18868_3699_x17279_y16010	2.47423	1.54926	0.000241317	1.57057	57	0.528258	0.00117326	5.42521	1	0.339488	0.140264	20.6921	23	1.38711	0.0926354	2.08075	108	1.73947	0.0772482	1.00169
18868_5983_x17523_y5085	2.10853	1.9485	0.00015949	1.49723	72	0.844034	0.00108419	3.98153	0	0.18031	0.147439	24.1365	23	1.70258	0.0771299	1.85677	46	1.08652	0.108521	2.13854
18868_5965_x17541_y6435	1.98621	1.91124	0.000164844	1.35828	62	0.780761	0.00107765	4.1909	0	0.0858638	0.151679	19.1508	26	1.83049	0.0596122	1.70116	61	1.27877	0.100267	1.66239
18868_6196_x17668_y4955	2.60465	1.98951	0.000130767	1.45334	88	0.739859	0.000638218	3.79203	0	0.152466	0.15003	27.5486	27	1.84007	0.0691027	1.65062	88	1.30567	0.099814	1.20874
18868_6000_x19811_y5444	2.35659	2.02351	0.000139935	1.35298	77	0.682862	0.000617789	3.86514	0	0.164214	0.151905	24.5198	27	1.70979	0.0665595	1.62135	60	1.10649	0.108052	1.7207
18868_7311_x22238_y17329	2.80412	2.20431	0.000157513	1.22606	102	1.12421	0.000958629	2.33886	0	0.391452	0.217205	19.3946	6.33333	1.86899	0.0809249	1.47976	155	2.6773	0.0441169	0.677252
18868_2601_x23273_y17306	1.55752	1.06156	0.000314602	2.06804	19	0.382328	0.000828174	15.1419	0	0.230457	0.152232	28.1248	8	0.998474	0.104212	4.72643	18	1.0948	0.106882	5.23437
18868_3488_x24952_y7321	2.26549	1.74881	0.000228004	1.33937	56	0.64587	0.00120583	4.70706	0	0.24372	0.204329	30.6456	23	1.41643	0.0874052	1.84291	83	1.45937	0.0922165	1.24218
18868_3009_x28076_y11485	1.73643	1.55058	0.000206659	1.65491	34	0.488379	0.000910152	8.25751	0	0.23832	0.167991	27.8137	11	1.03581	0.106484	3.41039	53	1.25832	0.101154	1.95327
18868_4739_x28536_y7468	2.12389	1.79684	0.00017464	1.46108	58	0.686809	0.000920373	4.1477	0	0.113458	0.15809	20.0349	24	1.75384	0.0613169	1.77136	72	1.6355	0.0838823	1.38066
18868_3783_x28846_y9268	2.2069	1.77769	0.000132953	1.72519	71	0.616975	0.000561854	5.76362	0	0.227344	0.14794	31.9445	25	1.60189	0.0685185	2.03006	83	1.25001	0.102352	1.2921
18868_3853_x29683_y10294	2.28571	1.75999	0.000137381	1.49962	89	0.698516	0.00051674	4.87431	2	0.363226	0.152064	12.6039	27	1.67761	0.06603	1.80206	138	1.82491	0.0778498	0.782127
18868_3626_x29809_y12585	1.9845	1.45963	0.000179164	1.50434	57	0.61166	0.000761777	4.9623	0	0.227142	0.193724	22.4438	19	1.45113	0.076689	2.15894	89	1.64297	0.0843658	1.17022
18868_4341_x30419_y10114	2.2069	1.65047	0.000117662	1.59272	65	0.625758	0.000692633	4.95361	0	0.050922	0.156934	16.6101	24	1.66818	0.0699378	1.84144	90	1.43173	0.0942409	1.18861
18868_3981_x30626_y12403	2.12389	1.71806	0.00022099	1.62981	47	0.543306	0.000916147	5.65654	0	0.122961	0.217646	25.3327	17	1.41674	0.0847094	2.36718	62	1.3223	0.0979919	1.62614
18868_4863_x31402_y10126	2.2069	1.63512	0.000121545	1.27544	69	0.708625	0.000902987	3.62874	0	0.0269228	0.155296	11.5985	22	1.6053	0.0708211	1.75214	78	1.33026	0.0984047	1.33044
18868_4517_x31548_y11591	1.9845	1.58327	0.000196792	1.3026	55	0.660574	0.0010757	3.82973	0	0.0531366	0.167266	15.8454	19	1.47566	0.0839279	1.92733	70	1.45437	0.0918914	1.42176
18868_4464呷y11004	2.23256	1.93363	0.000146135	1.52341	83	0.847283	0.000878159	4.16038	1	0.46615	0.133705	16.8747	25	1.81889	0.0659533	1.8567	102	1.79132	0.0786257	1.0095
18868_4221嚅y12199	2.54867	1.86824	0.000164149	1.46234	82	0.688869	0.000629631	4.07065	1	0.445482	0.135313	18.2414	28	1.70348	0.0675665	1.60713	106	1.60347	0.0866646	0.986747
18868_4549夐y9879	2.42759	1.79807	0.000118412	1.64404	101	0.683295	0.000372079	4.38098	0	0.300368	0.143911	28.3737	28	1.75488	0.0623775	1.74546	105	1.47059	0.0929374	1.01941
18868_3799摢y13405	2.23256	1.7466	0.000168478	1.55434	102	0.84887	0.000871673	3.50437	1	0.596887	0.143933	15.3135	26	1.71648	0.0647736	1.6738	135	2.07698	0.0663438	0.757055
18868_5723瀱y7203	2.42759	1.90556	0.00013123	1.39987	101	0.934667	0.000770232	3.6276	0	0.321631	0.146508	29.0946	10.3333	2.01862	0.051709	1.58481	112	1.75988	0.0803433	0.943746
18868_3507眄y10476	2.35659	1.74723	0.000165731	1.64107	89	0.662111	0.000509655	4.55822	1	0.630435	0.129006	18.4909	22	1.48474	0.0926416	2.06267	131	1.86763	0.0751712	0.803609
18868_5724蘖y5999	2.28571	1.84955	7.71072e-05	1.23106	115	0.924463	0.000537074	2.99609	0	0.292868	0.150411	27.6418	9.66667	1.99265	0.0518215	1.48133	131	1.92703	0.0737377	0.812575
18868_3875蜇y8341	2.38509	1.76127	0.000110913	1.61504	126	0.660867	0.00031375	4.06988	2	0.60717	0.131667	12.4712	30	1.6229	0.0702475	1.69208	151.5	1.79362	0.0791886	0.700817
pre_18868_00465	1.69912	1.22398	0.00027857	1.46315	41	0.430201	0.000620707	6.07299	2	0.658478	0.146145	10.9804	10	1.09363	0.0955589	3.31488	43	1.32452	0.0953379	2.17832
18868_6019镁y5296	2.10853	1.76131	0.000162127	1.34601	70	0.753427	0.000759303	3.6159	0	0.161465	0.150644	18.3782	24	1.72694	0.0649799	1.70752	86	1.71345	0.0811004	1.17624
18869_6854_x10735_y2978	1.48837	1.99315	0.000636968	0.745365	21.3333	1.26076	0.00253844	2.07641	15	1.89962	0.0679864	2.63326	7.33333	1.81231	0.0572011	1.46107	46	1.9305	0.0619025	1.53049
18869_4268_x10899_y9077	1.31959	1.62263	0.00152467	0.492026	4	1.17389	0.002903	1.82962	0	0.278601	1.41771	1.87927	2	1.65282	0.104985	1.42803	8	1.25723	0.092012	5.6882
18869_4184_x11041_y4195	1.43448	1.78965	0.000615492	0.748954	58	1.12931	0.00299559	2.22472	3	0.885176	0.14326	7.19276	7	1.73439	0.0555646	1.59665	41	1.60545	0.0768009	1.85088
18869_4997_x13063_y4444	1.98964	2.20899	0.000147881	1.06088	160	1.22245	0.000971217	2.11896	23	1.20021	0.115054	2.07315	10.6667	2.0249	0.0618075	1.29263	127	2.35686	0.0538593	0.742209
18869_5802_x13547_y4406	1.98758	1.98474	0.00019411	0.985877	128	1.06124	0.000994331	2.10409	20	1.00713	0.11618	2.23266	9.33333	1.89414	0.0644016	1.31155	94	1.87868	0.0707961	0.963068
18869_5684_x13521_y3699	1.89831	1.94006	0.000235855	0.778715	140	0.952791	0.000745416	1.6175	30	1.26704	0.109638	1.59236	9	1.74606	0.0687384	1.18756	99	1.82044	0.07382	0.908028
18869_5694_x15073_y4098	1.80791	2.04107	0.000305995	0.72167	118	1.21207	0.00192414	1.53911	8	0.976197	0.124487	4.71801	9.66667	1.77759	0.0681442	1.12514	82	1.77169	0.0736097	1.03277
18869_5482_x15126_y4142	2.0791	2.06721	0.000143493	0.944354	162	1.09119	0.000761523	1.77909	9	0.938163	0.138852	3.65731	12.6667	2.05498	0.0541373	1.09163	132	2.38738	0.0528169	0.698523
18869_6291_x15236_y3478	1.89831	2.02646	0.000276789	0.823995	141	1.18826	0.00109687	1.60119	10	1.09867	0.115438	3.90615	9	1.84742	0.0720223	1.22773	101	2.07795	0.0621401	0.865958
18869_4414_x15653_y4273	1.21379	1.73381	0.00245539	0.470527	6.6	1.61297	0.00694893	2.14678	7	1.61746	0.0856483	4.93068	3.66667	1.68631	0.0825765	1.92822	12	1.41022	0.0806654	4.44857
18869_5286_x15761_y3297	1.32414	1.97515	0.00113401	0.584462	7	1.63804	0.00306578	1.79067	3	1.50365	0.0772939	8.4537	3.33333	1.83246	0.110451	1.49547	31	2.05117	0.0559993	2.10778
18869_5941_x16325_y2938	1.48837	2.04562	0.000764504	0.634824	28.5	1.39942	0.00358328	1.87007	12	1.55591	0.0912721	3.20746	5.66667	1.70015	0.0845683	1.39499	40	1.87364	0.0644247	1.79518
18869_7472_x16444_y11009	1.55752	2.24946	0.000702976	0.475832	18.6667	1.34994	0.00227787	1.06857	5	1.17772	0.120201	4.53734	3.71429	2.37852	0.0400596	0.854077	51	2.23118	0.0540023	1.16692
18869_4419_x16667_y10498	1.41593	1.61895	0.00130985	0.715033	37	0.778135	0.00432184	2.56738	12	1.28893	0.127923	3.29936	7.33333	1.53115	0.0665494	1.55317	25	0.981352	0.106637	2.89514
18869_4301_x16815_y4413	1.43448	1.82827	0.000609749	0.531322	53	1.12298	0.00320029	1.76135	6	1.11792	0.116572	4.66151	7	1.71619	0.0595049	1.31251	28	1.47535	0.0807779	1.99318
18869_4457_x17404_y9449	1.81443	1.27642	0.000482875	0.858911	73	0.620592	0.000921492	1.79748	10	1.56123	0.0842381	4.09017	19	1.25933	0.085041	1.28025	66	1.87391	0.0661855	1.21405
18869_5123_x17555_y3609	1.3913	1.68042	0.000378181	0.772942	67	1.02456	0.00127296	2.13569	3	1.00409	0.105558	7.25308	6.66667	1.87278	0.0453881	1.57827	53	2.00139	0.060618	1.54604
18869_6454_x17703_y2478	1.27434	1.63759	0.00146291	0.558219	16	1.0308	0.00499569	2.22329	5	1.24807	0.10382	5.42338	7	1.74943	0.058449	1.42574	13	1.07048	0.0985988	4.07239
18869_00024	1.41593	1.8891	0.000892251	0.894123	17	1.27053	0.00332113	2.16586	2	1.20978	0.126292	9.32756	5.66667	1.70984	0.0660442	1.6861	33	1.7407	0.0689889	2.12616
18869_7121_x17742_y2862	1.6124	2.23321	0.000605215	0.794694	71	1.25222	0.003149	2.00712	20	1.18935	0.123728	2.19307	12	2.15888	0.0446625	1.21898	66	1.9739	0.0631433	1.27524
18869_4550_x17965_y4177	1.29193	1.76334	0.00065578	0.565434	16.6667	1.03992	0.0017288	2.02442	8	1.55685	0.104916	3.95404	5.33333	1.66247	0.0640733	1.49156	25	1.66804	0.0719406	2.3546
18869_4837_x18229_y3163	1.10345	1.48087	0.0043543	0.445801	14.5	1.32126	0.00739219	2.15746	15	2.01615	0.057901	2.73823	4.66667	1.8537	0.0686585	1.51359	7	0.807195	0.114576	6.92919
18869_4786_x18238_y10268	1.81443	2.01108	0.00113999	0.990928	71	1.30955	0.00324366	2.15511	9	1.58607	0.0985141	3.86003	15	1.73224	0.106239	1.80147	57	1.67773	0.0772793	1.52838
18869_4722_x18329_y4110	1.49068	1.62386	0.000335631	0.813649	75	0.970134	0.000998142	2.18516	5	1.12352	0.132879	5.56679	6.66667	1.73729	0.0525557	1.53053	44	1.95673	0.0634201	1.59569
18869_4848_x18620_y8132	1.58025	1.60833	0.00123688	0.994989	45	0.763771	0.00395694	2.50345	20	1.54656	0.0859329	2.29436	22	1.54149	0.0783963	1.57543	32	1.0471	0.104986	2.52066
18869_00025	1.97531	1.91476	0.00131639	1.08938	71	1.29418	0.00404632	1.98156	5	1.45916	0.0875481	6.53827	7	1.64622	0.0915241	1.56665	63	1.69988	0.0749531	1.35604
18869_4841_x18666_y8144	1.58025	1.54682	0.00300594	0.788891	42	0.952022	0.00763611	2.10865	19	1.59199	0.0942426	2.17017	20	1.43371	0.114452	1.40578	29	0.993514	0.107257	2.50543
18869_4883_x18883_y4120	1.59006	1.69758	0.000302728	0.849496	84	1.15465	0.00121452	2.18955	5	1.12157	0.149464	5.20227	6.66667	1.73078	0.0594377	1.61142	57	2.14475	0.0562989	1.34202
18869_4693_x19236_y9148	1.97531	1.435	0.000690428	0.921844	66	0.744692	0.00145597	1.98477	22	1.50157	0.0995134	1.96037	6.66667	1.5031	0.0839725	1.38089	60	1.42988	0.0878232	1.47849
18869_6241_x19347_y3562	1.43448	1.64597	0.000272014	0.778898	9.14286	1.10077	0.000945833	2.02752	1	0.89251	0.137338	12.177	4.66667	1.80154	0.0468759	1.73651	20	2.23425	0.0500694	1.74994
18869_4912_x19648_y8510	1.58025	1.66896	0.00236461	0.859904	42	1.06639	0.00724782	2.20458	14	1.36965	0.108734	3.04522	24	1.61474	0.0960264	1.46557	37	1.40352	0.0864055	2.06876
18869_4054_x19963_y5080	1.63556	2.48781	0.00022633	0.891701	121	1.63835	0.00103965	2.0758	0	0.712368	0.263157	12.3994	6.33333	2.21735	0.0660366	1.57701	52.5	2.68972	0.0435652	0.9044
18869_3634_x20027_y5437	1.70667	1.86327	0.000174971	0.916536	114	1.0567	0.000814321	2.47612	3	0.832578	0.119043	8.87495	9.66667	1.91565	0.0514094	1.44597	119	2.14662	0.0625042	0.826471
18869_4301_x20547_y5218	1.84889	1.96626	0.000119325	0.935145	151	1.0358	0.000654176	2.05813	7	0.706195	0.160879	4.52265	10.3333	1.96289	0.051855	1.35786	123	2.31146	0.0554195	0.763855
18869_3064_x20999_y7621	1.37799	1.81796	0.00046531	0.692344	47	0.734202	0.00284414	3.55239	4	0.538951	0.168127	6.83118	22	1.58606	0.0691814	1.94269	37	1.00857	0.108214	2.48245
18869_4371_x21382_y5522	1.79253	1.99271	0.000108528	0.828019	146	1.07912	0.000726762	1.98876	7	0.688374	0.144208	4.68272	10.3333	2.02197	0.0461921	1.2986	119	2.29405	0.0561783	0.800315
18869_3321_x21485_y7678	1.37799	1.74849	0.000431443	0.724699	57	0.774923	0.00252908	3.00044	8	0.630331	0.136461	4.53187	23	1.477	0.0687786	1.74048	51	1.20131	0.0991652	1.76093
18869_5431_x21494_y4633	1.53672	2.02828	0.000366246	0.741218	87	1.32664	0.00193098	1.9929	8	1.19237	0.151513	3.70957	5	1.86347	0.0557601	1.28644	63	2.11106	0.0575529	1.22866
18869_4282_x22276_y6457	1.68421	2.02158	0.000178	0.771606	112	1.11878	0.00124117	1.93996	7	0.762127	0.133947	4.78668	9	1.90131	0.0496913	1.32511	89	2.12846	0.0608638	0.997963
18869_5418_x23277_y4971	1.29193	1.91792	0.00131088	0.432997	12.3333	1.44276	0.00670152	2.19938	6	1.48173	0.0848687	5.18311	5.66667	1.63372	0.0643509	1.58017	14	1.1494	0.0954778	3.80603
18869_4302_x23433_y9053	1.68944	1.77992	0.000241359	0.851302	89	0.983159	0.00103497	2.06895	5	0.728274	0.12801	5.3769	8	1.80409	0.0592325	1.35819	64	1.82239	0.0722642	1.34294
18869_4520_x23555_y8194	1.54483	1.70373	0.000308164	0.830856	67	0.965581	0.00102195	2.32816	3	0.83257	0.137148	7.41083	6.66667	1.83498	0.0473497	1.56415	52	1.92857	0.0654139	1.579
18869_4001䎃y7249	1.37799	1.70943	0.000642339	0.614186	15.2	1.19105	0.00152975	2.19709	15	2.19778	0.0544514	2.59731	4.66667	1.40927	0.0957982	1.71672	49	1.73787	0.0731898	1.65403
18869_5705䜆y6107	1.44633	1.85609	0.000384253	0.803479	39	1.05563	0.00111613	2.41216	7	1.47483	0.0915148	4.92654	6.33333	1.85334	0.0589005	1.69672	44	1.98363	0.061152	1.64294
18869_4091䠇y8065	1.82383	1.82861	0.000213796	0.918467	125	0.904458	0.000858014	2.18549	16	1.26466	0.101614	2.87241	10.3333	1.79908	0.0638987	1.29602	123	2.05212	0.0639076	0.772803
18869_4253䦑y7023	1.77778	1.75978	0.000149346	0.915262	141	0.898377	0.000614338	2.24606	7	1.02079	0.10452	4.33946	10.3333	1.89843	0.0499854	1.37533	121	2.14162	0.0611353	0.770936
18869_3937倀y8198	1.5311	1.74991	0.000335542	0.798892	101	1.04777	0.00145277	2.16678	16	1.55094	0.0914279	2.92973	8	1.74657	0.0730736	1.39441	96	1.89175	0.069629	0.991613
18869_4764刑y5995	1.57513	1.89409	0.00035658	0.767133	94	1.09408	0.00198718	2.06849	9	1.11879	0.116296	3.99566	10.3333	1.92784	0.0491456	1.37653	82	1.82798	0.069707	1.07374
18869_5343吔y5337	2.07254	1.81289	0.000159003	0.905524	175	1.10839	0.000605809	1.79963	10	1.20525	0.104436	3.53988	7.4	2.16084	0.0394526	1.15985	47.3333	2.70457	0.0403532	0.628886
18869_4625塓y5391	2.07254	2.00414	0.000121533	1.11097	159	1.07557	0.000528271	2.30791	8	1.00559	0.107748	4.16303	11	2.1144	0.0523921	1.35489	153	2.55701	0.0474686	0.635864
18869_5317恣y4638	1.44633	2.11187	0.000469412	0.732549	23.5	1.45495	0.00173491	1.80785	10	1.64236	0.0883635	3.548	6.33333	1.74937	0.0806311	1.37749	34	2.34107	0.0478807	1.12708
18869_5692攴y3440	1.32414	2.03396	0.000714039	0.563142	7	1.36685	0.00202322	1.77169	1	1.2125	0.10622	12.0527	4.33333	1.93384	0.0609434	1.35341	31	1.98054	0.0582553	1.95342
18869_4599煓y3640	1.44633	1.49396	0.000405027	0.664913	79	0.901998	0.00104102	1.99214	11	1.60946	0.0764573	3.43979	7	1.84078	0.0482438	1.40046	55	1.77433	0.0709789	1.48799
18869_5754煙y3959	1.98758	2.02421	0.000211643	0.937551	129	1.139	0.00109405	1.97925	10	1.03357	0.104377	3.4063	12	2.06783	0.0471143	1.25804	60	2.47574	0.0481418	0.75971
18869_5553牵y3994	1.9887	2.01708	0.000192743	1.05111	152	1.15474	0.000944295	2.02879	14	1.22919	0.0969681	2.71728	13.3333	2.12422	0.0443989	1.25319	61	2.47124	0.0482549	0.734753
18869_5980癔y3517	1.78882	1.97535	0.000273513	0.935592	119	1.20422	0.00132092	1.88828	11	1.19024	0.106421	3.55016	12	2.09479	0.0489186	1.21951	119	2.43853	0.0480751	0.787529
18869_3701眃y4993	1.3913	1.7575	0.000726086	0.736742	62	0.996159	0.00263	2.33184	9	1.25002	0.141674	3.73883	7.33333	1.64021	0.0653165	1.5272	42	1.54684	0.080624	1.6632
18869_4629葑y4031	1.54483	1.70481	0.000698459	0.792284	73	1.06531	0.00177315	2.15877	6	1.27875	0.110898	4.8837	7.66667	1.81524	0.0531008	1.38833	54	1.86175	0.0667115	1.44632
18869_4410蝲y3996	1.89831	1.96998	0.000209973	0.855056	122	1.03383	0.00118891	1.97654	6	0.797508	0.125139	4.99367	13	2.04935	0.045493	1.18889	102	1.86395	0.0721814	0.907607
18869_4275蠙y9368	1.64948	1.93638	0.00199928	0.624177	56	1.36968	0.00509598	1.58441	32	1.96028	0.0736974	1.67015	6.66667	2.10362	0.065012	1.21743	43	1.56112	0.0831358	1.77041
18869_7358褖y4859	1.54483	1.98722	0.00032052	0.84512	19.25	1.3192	0.00137744	2.0966	4	1.42286	0.115839	6.91464	6.66667	1.96686	0.050011	1.49471	23	2.3212	0.0476509	1.55979
18869_7989鄣y9916	2.78261	2.35596	0.000112799	0.971777	213	1.3492	0.000728092	1.6586	5	1.13998	0.256231	4.38734	7.2	2.28042	0.0485062	1.08756	27.875	2.98693	0.0341748	0.430625
18869_00020	2.53793	2.21956	0.000180419	1.12976	180	1.30003	0.000908407	1.75624	3	1.05294	0.222658	5.94768	5.8	2.10283	0.0572518	1.22255	55	2.78808	0.0393284	0.541476
18869_4453閆y8809	1.58025	1.65945	0.002986	0.725425	47	1.35354	0.00623143	1.78409	2	1.21212	0.196858	5.98973	16	1.79458	0.097882	1.41893	33	1.41442	0.0843241	2.1117
18869_6732陉y3919	1.65517	2.23842	0.000388795	0.798779	88	1.40202	0.00193971	1.99699	18	1.6869	0.0741023	2.28409	4.6	1.96494	0.0559144	1.38993	59	2.10183	0.05869	1.33986
191801_1996_x10466_y16907	1.4183	2.21412	0.000602442	0.859411	55	1.22217	0.00267122	3.12327	40	2.05074	0.0613538	1.25402	7.33333	1.9908	0.0543236	1.77319	42	1.89069	0.0670731	2.15917
191801_3966_x14363_y10542	1.25	2.829	0.00161211	0.43199	36	1.53525	0.0118353	2.12239	14	1.40026	0.101609	3.02196	13	1.79222	0.171511	1.57004	18	1.25835	0.0934122	3.49869
191801_4228_x15043_y11097	1.32051	2.79738	0.00271382	0.503532	17	1.43482	0.02389	2.58181	1	0.880972	0.112135	14.8243	7.33333	1.82968	0.064292	1.49846	9	1.10813	0.10177	5.54683
191801_4724䈦y10240	1.24427	1.84187	0.000220522	1.57552	7.2	1.21115	0.000713622	5.54802	1	1.45934	0.100603	15.1236	2.66667	1.8257	0.0525673	3.44883	23	2.31403	0.0538981	3.80759
191801_4180瑀y5386	1.2987	1.80212	0.000508165	0.7818	15.6667	1.03456	0.00168275	2.97265	2	1.48831	0.0842191	11.7748	4.33333	1.66641	0.0656105	2.23254	21	1.50466	0.084718	3.74509
191803_8254灅y21580	1.48198	2.43809	0.00013495	1.0499	30.6667	1.43647	0.00064035	2.69003	1	0.97921	0.164855	14.0066	3.14286	2.42393	0.0380182	1.66123	24.5	2.8089	0.0383926	0.984633
191807_5199㊈y11643	1.28295	1.93162	0.000229261	0.757575	34	1.05013	0.000674215	2.93398	5	1.5132	0.0991054	6.84341	5.33333	1.96269	0.0513838	2.29583	39	2.02874	0.0656771	2.20457
191807_4114㖉y10280	1.37857	1.94635	0.000220183	0.72978	97	1.14923	0.000821059	2.60772	15	1.73279	0.0831019	2.97101	7.66667	1.94016	0.0525117	1.6446	82	2.24821	0.0553629	1.09496
191807_4821㚘y18726	1.05479	1.97298	0.000215589	0.950289	4.25	1.23358	0.000683412	10.2906	6	2.04255	0.0585432	5.11276	2	2.04587	0.0475864	4.74927	7	2.2624	0.0567368	10.2097
191807_2729㝐y9965	1.27711	1.75909	0.000202022	0.537198	21.5	0.978049	0.000592212	2.46975	17	2.09479	0.0649963	2.56022	7	1.91518	0.0478888	1.59674	65	2.00667	0.0657304	1.37445
191807_5811㤱y20674	1.05579	2.94312	0.00166652	0.188125	2.18182	2.25026	0.00842942	1.53555	2	1.73295	0.0994601	6.48705	2	1.93051	0.174459	1.30276	2	1.43248	0.0784046	8.77534
191807_5921䍕y21421	1.2406	2.58768	0.000230527	0.63349	8.11111	1.74222	0.000997368	2.45031	13	2.06112	0.0576098	3.26888	2.6	2.48077	0.0543723	1.8616	11.6	2.85757	0.0356088	1.54187
191807_5629䙡y9410	1.3629	2.39526	0.000267515	0.717331	9.6	1.68536	0.00119031	2.08948	3	1.3225	0.0914915	9.041	3.6	2.06608	0.04638	1.60429	15.75	2.64741	0.038772	1.29502
191807_3532䤒y7973	1.3856	1.98992	8.81358e-05	0.798065	29.8	1.11523	0.000270278	2.63549	17	2.02478	0.0651012	2.77841	5	2.12712	0.04622	1.62303	58	2.60779	0.044651	0.805253
191807_5178倂y23078	1.60756	2.04372	0.000118333	0.72333	180	1.05774	0.000568724	2.04903	36	1.55737	0.082946	1.46042	9.66667	1.81637	0.0661804	1.24782	137	2.377	0.0519068	0.667223
191807_2469吱y10056	1.19595	2.17812	0.000515875	0.583736	27	1.03276	0.00217717	3.44511	8	1.64851	0.0910156	4.84199	6.33333	1.60033	0.0687364	2.08677	32	1.3791	0.0910656	2.46902
191807_5031嘠y23074	1.1461	2.20772	0.000399449	0.278643	6.11111	1.30989	0.00145478	1.52013	2	1.37275	0.0884901	11.0246	3.4	1.92287	0.0642124	1.13317	22	1.76699	0.0684908	2.69798
191807_5062搄y23808	1.41796	2.53082	0.000205178	0.566782	64	1.45307	0.00118117	1.76312	13	1.49802	0.0874335	3.31412	4.6	2.2853	0.0456605	1.26311	54	2.5147	0.0448711	0.849683
191807_4923璙y24194	1.56146	2.4302	9.52919e-05	1.06728	144	1.34846	0.000407201	2.85778	16	1.763	0.0733606	2.63613	6.4	2.47658	0.0357124	1.51194	28.4	2.87613	0.0367175	0.683639
191812_5219䄧y21100	1.27742	2.02843	0.000773012	0.72334	11.25	1.315	0.002614	2.8297	11.5	2.42374	0.0445759	1.92123	3.66667	1.90718	0.0706373	2.06344	27	1.6602	0.0781169	2.9999
191812_5922䕲y8645	1.61579	1.8612	0.000301273	0.742781	109	1.06946	0.000955777	1.90127	17	2.01414	0.0781393	2.44924	9.33333	1.91067	0.0522996	1.15645	92	1.96028	0.0668984	1.0405
191812_5586䡵y23378	1.42424	1.70051	0.000289611	0.713387	28.3333	1.03333	0.000745947	2.17408	33	2.27462	0.0570974	1.409	6	1.67586	0.0676508	1.53074	62	1.97951	0.0656991	1.42814
191812_3727䦖y18685	1.31217	2.30098	0.000761617	0.518388	14.75	1.42749	0.0035118	1.95094	17	2.03989	0.0666585	2.29885	5	1.75291	0.0780921	1.39248	38	1.7002	0.0744508	2.1845
191812_6351倉y7424	1.47222	2.3831	0.000449326	0.671394	13	1.61234	0.00206158	1.81064	13	2.14947	0.0642451	2.9107	5	2.06852	0.0708676	1.30915	63	2.13418	0.0579887	1.43191
191812_3140刄y12992	1.1658	2.25637	0.00096354	0.507655	5.83333	1.48474	0.00342224	3.00128	8.5	2.35853	0.052561	2.42525	3.66667	2.0176	0.0685999	2.02766	14	1.55276	0.0817589	5.24278
191812_6084倦y7787	1.43386	1.82314	0.000301398	0.721988	27.6667	0.987217	0.000814197	2.15241	16	2.21207	0.0552404	2.86789	6	1.78501	0.0583189	1.51219	57	1.88498	0.068515	1.5963
191812_3176兄y19229	1.22897	1.56564	0.000269328	0.80509	8.66667	0.859869	0.00060024	3.55835	4	1.67815	0.0699942	6.80762	3.66667	1.53038	0.0746661	2.30803	29	1.77361	0.0746612	3.00212
191812_4775划y22490	1.22857	2.15127	0.00141683	0.422274	9	1.43678	0.00542484	1.86375	8.5	2.22759	0.0547148	2.24669	5.33333	1.59205	0.0866542	1.26276	20	1.29368	0.0892951	3.17637
191812_3801厃y20989	1.25269	1.64894	0.000398439	0.870172	42	0.898004	0.00105483	4.07305	6	1.54088	0.0877775	4.39367	4.33333	1.62194	0.0634137	2.27481	25	1.53903	0.0854273	3.4121
191812_4445否y10324	1.35	1.5132	0.000333572	0.806173	20.6667	0.867502	0.000911941	2.74239	7	1.6858	0.102774	4.12203	5	1.60466	0.0608393	1.76524	41	1.61103	0.0801185	2.1369
191812_4003墆y22658	1.29126	1.76839	0.000302533	0.730745	15.25	0.998667	0.00102994	2.78254	4	1.49346	0.0848082	6.86113	3.33333	1.47775	0.0869961	2.05507	36	1.79528	0.0723059	2.40517
191812_5411怑y24641	1.53947	1.98837	0.000270458	0.675249	118	1.15227	0.000924076	1.82008	48	2.3237	0.0498771	1.07134	18	1.43762	0.110686	1.28043	92	2.1025	0.0605102	1.00995
191812_2734扙y10487	1.11504	2.48179	0.000717296	0.469283	4.375	1.55304	0.00275596	3.05997	4	2.0359	0.0616159	7.32516	2	1.75367	0.162798	2.06699	11	1.62583	0.0789466	6.49026
191812_3163扤y21524	1.24887	1.84336	0.000418775	0.645718	14.25	1.11566	0.00137292	2.93555	12	2.32296	0.0570483	1.82127	11	1.32428	0.125614	1.88273	33	1.56717	0.0833396	2.68146
191812_4446晷y24393	1.31907	1.74301	0.00030556	0.58756	20.75	0.939467	0.000834227	2.23458	23	2.08009	0.0626029	1.78737	16	1.32479	0.11256	1.42477	54	1.69657	0.0764626	1.58989
191812_3494瀁y8336	1.22727	1.86298	0.000385102	0.555017	25.5	1.06556	0.00159183	2.80466	11	1.62232	0.0933927	3.53951	4.66667	1.50497	0.0763882	1.76699	27	1.50659	0.0850889	3.0868
191812_4322癅y6848	1.22667	2.00601	0.000272789	0.692223	10.4	1.21199	0.000781434	3.2649	14	2.10071	0.0742048	2.80405	3.33333	1.71579	0.081516	2.08859	31	2.03982	0.0649204	2.81773
191812_2978礃y22705	1.09565	1.56233	0.000213317	0.698789	5.2	0.721409	0.000534946	5.85497	1	1.4116	0.105992	14.1945	4	1.17093	0.110237	4.23577	7	1.6405	0.0802201	9.95006
191812_5676聲y26215	1.47742	2.10818	0.000371682	0.727685	15.6	1.25698	0.00151554	1.94177	18	1.88184	0.0755867	2.22214	5.33333	1.91756	0.0604299	1.33342	55	2.0632	0.0585608	1.50408
191812_3675蘥y6930	1.13369	1.71936	0.000528339	0.471174	5	0.872582	0.00148053	2.98272	1	1.36752	0.103513	12.1888	4	1.43041	0.112171	2.80025	8	1.34685	0.0894814	7.52515
236174_2669_x10674_y13239	0.996109	2.08864	0.000144256	3.09146	0	0.90434	0.000728425	435.222	0	0.733856	0.11749	44.1593	0	1.82849	0.0658569	61.4359	0	2.07751	0.0649173	98.4945
236174_5738_x11712_y6818	1.30144	1.95228	0.000146341	2.82767	29	1.08246	0.000682058	7.00721	0	0.692723	0.120038	44.2827	3.2	2.13721	0.0436732	3.46085	14.2	2.73273	0.0371974	1.39318
236174_2657_x11930_y12250	1.10727	1.91557	0.000165544	2.24203	9.33333	1.1096	0.000926243	14.761	0	0.689637	0.292932	39.0585	2	1.91062	0.0597552	8.05639	23	2.31071	0.0537923	4.08197
236174_6338_x12496_y6617	1.35111	2.28745	9.87466e-05	3.01486	16	1.2571	0.000714466	6.55318	0	0.559083	0.128765	51.3122	3.8	2.41795	0.038257	3.42974	7.07692	3.03986	0.0286653	1.0913
236174_5670_x14073_y29439	1.20889	1.94838	0.000146249	2.94539	48	1.09583	0.000711059	9.65786	2	1.04626	0.249653	14.8696	4.33333	2.08533	0.0488073	4.4213	32.5	2.65	0.0416329	1.59873
236174_7077_x14579_y30892	0.993789	1.97252	0.000284564	3.71864	0	0.998131	0.00162695	314.928	0	0.905513	0.157629	45.3005	0	1.54506	0.0920775	55.8994	0	1.81188	0.0755091	90.3478
236174_3829_x14826_y27255	1.24514	2.0436	0.000135574	2.20305	41	0.974965	0.000703234	9.54507	1	0.648751	0.121134	19.3573	4.33333	2.06438	0.0522604	3.98911	53	2.4586	0.0487291	1.94035
236174_6855_x15550_y29832	1.65975	2.30329	9.90564e-05	2.30207	118	1.23024	0.000545572	3.89142	0	0.796653	0.148169	54.832	4.71429	2.59757	0.0271372	1.89505	8.8	3.23217	0.0223376	0.557766
236174_4129_x16214_y10304	1.24514	1.88856	0.000169013	2.24573	53	1.01785	0.000677832	7.98555	1	0.722699	0.117372	21.023	4.66667	1.92499	0.0550231	3.74631	31	2.52113	0.0435413	1.5967
236174_3893_x17507_y26071	1.17216	2.18322	0.000125664	2.52505	37	1.16868	0.000809381	11.7114	0	0.824178	0.114945	47.9478	3.66667	2.19816	0.0467498	5.26612	18	2.6473	0.0400023	1.90234

## Sheet: quality_stats_psf
names	raw_sbc	raw_uni	raw_rsd	psf_sbc	psf_uni	psf_rsd	NIEND_sbc	NIEND_uni	NIEND_rsd
18453_30765_11689_4185.v3dpbd	2.12389	0.00261494	2.39257	3.25	0.00567478	3.66709	103	0.0724657	1.05148
18464_23067_11538_5503.v3dpbd	1.18519	0.0232364	0.376429	1.30769	0.0163576	0.791415	1	0.0195684	23.5069
18462_11982_10038_3539.v3dpbd	1.32414	0.00124881	2.24991	1.1	0.00197629	3.24369	36	0.00424221	2.53146
18462_22012_11184_3254.v3dpbd	1.45455	0.00107487	2.63106	1.3	0.00220737	3.09312	83	0.017904	1.21416
18465_12269_19531_3537.v3dpbd	1.86047	0.000741196	0.720218	1.33333	0.00290956	2.8718	95	0.0216515	1.00292
18864_5144_6844_6821.v3dpbd	2.36552	0.00296911	1.60855	2	0.00566148	3.66466	140	0.112707	0.756816
18457_24842_9528_4267.v3dpbd	2.61224	0.00296549	1.53296	2.25	0.00381782	4.89557	61	0.0265356	1.57244
18868_31386_10116_4853.v3dpbd	2.2069	0.00324043	1.27544	1	0.0062334	4.72611	78	0.226522	1.33044
18864_2915_22636_2509.v3dpbd	2.0303	0.00450483	1.80971	1	0.00950287	7.9454	65	0.189683	1.62425
182724_5894_10334_3882.v3dpbd	1.8882	0.00159424	1.26572	2.71429	0.00380066	2.30267	95	0.0335305	0.933836
18465_23433_15416_5172.v3dpbd	2.14433	0.00250922	1.08681	1.71429	0.00376183	3.23684	80	0.0465906	1.16746
18453_32111_8972_5023.v3dpbd	1.86047	0.00184211	1.44313	1.57143	0.00384754	3.12598	81	0.0859912	1.22801
18455_14913_13327_5899.v3dpbd	3.16049	0.00509498	2.82881	2.5	0.00799169	4.95634	119	0.0954506	0.874959
17545_24890_36983_3821.v3dpbd	1.53672	0.00177413	3.13868	1.09091	0.00292829	4.34734	14	0.0144882	0.976962
18864_2545_19426_2156.v3dpbd	1.87597	0.00407366	2.08167	0.8	0.00678892	10.2069	70	0.140167	1.51445
18465_7793_13867_3977.v3dpbd	1.9823	0.00210143	0.835952	1.33333	0.00376439	3.56919	96	0.0372254	0.988557
182724_3792_11934_5928.v3dpbd	1.76552	0.00153036	1.3367	2.375	0.00283045	2.07192	39	0.0212556	1.11272
17302_15085_35257_2300.v3dpbd	1.40659	0.00152311	2.26569	1.1875	0.00414402	2.91307	114	0.0233427	0.884463
17302_18663_19412_5753.v3dpbd	1.39419	0.00200922	1.38264	1.375	0.0062591	1.77444	76	0.0137245	1.26102
18457_14931_11625_3199.v3dpbd	1.96923	0.00392894	1.12307	1.85714	0.00284381	3.57301	51	0.0171948	1.75508
18455_28061_12180_5240.v3dpbd	2.70769	0.00174627	3.51693	2	0.00287147	6.78798	90	0.0266492	1.10421
18868_10948_6999_4191.v3dpbd	2.10853	0.00199146	1.5362	1.6	0.00561589	4.92373	100	0.128346	1.03487
18465_25007_12191_3960.v3dpbd	2.37037	0.0013858	0.949831	2.33333	0.00268137	4.30369	98	0.0306367	0.992555
18869_4383_7249_4001.v3dpbd	1.37799	0.0168356	0.614186	1.42857	0.0045856	1.23057	49	0.0222123	1.65403
18452_11283_21074_4541.v3dpbd	1.47692	0.0358155	0.754271	1.5	0.00921418	2.17615	13	0.0106434	4.31302
18463_11977_9298_5487.v3dpbd	1.39419	0.00132856	1.76575	1.26316	0.0055616	2.18525	67	0.00790841	1.47173
18864_3124_20315_5918.v3dpbd	2.98425	0.00194043	1.65141	2	0.00638234	6.65016	174	0.103816	0.594596
17302_21902_21526_2972.v3dpbd	1.46058	0.00215206	1.99995	1.61538	0.00442704	2.38755	102	0.0321795	1.00404
18454_11222_11056_5906.v3dpbd	3.35802	0.004132	3.46267	2.5	0.00579124	5.85446	118	0.0936185	0.919417
18867_22261_16754_7923.v3dpbd	1.80597	0.000920855	0.605329	2.33333	0.0021636	1.21902	7.35294	0.0135472	0.655809
18867_11387_8011_3848.v3dpbd	2.28378	0.00275215	1.44111	2.2	0.00637835	3.97585	141	0.126947	0.752311
18867_29529_6807_5194.v3dpbd	1.70238	0.00140082	1.13853	1.75	0.00398049	2.51778	90	0.0824817	1.08189
18465_11122_8645_4332.v3dpbd	2.14433	0.00258542	0.920274	1.2	0.00433057	4.44083	86	0.034453	1.0998
18864_4898_5772_4593.v3dpbd	2.10236	0.00322685	2.05745	2.2	0.00628349	3.9284	95	0.113528	1.05652
18869_13448_4387_5800.v3dpbd	1.98758	0.00281125	0.985877	2.5	0.0041267	2.00775	94	0.0566423	0.963068
18457_11943_10205_5360.v3dpbd	1.96923	0.00146359	0.936985	2.2	0.0026867	2.38404	45	0.0209028	1.76117
17302_17320_21960_4431.v3dpbd	1.49416	0.00263167	2.51342	1.625	0.00540777	2.27095	112	0.0264417	0.892371
18464_9870_12000_3598.v3dpbd	1.31959	0.00575942	0.547875	1.36364	0.00586352	1.27122	20	0.007066	2.95417
18452_14456_21347_3928.v3dpbd	1.58025	0.0113485	0.919005	1.625	0.00345692	2.58481	39	0.00854239	2.0577
18465_20212_15241_4837.v3dpbd	1.81443	0.00234476	0.993252	1.625	0.00452205	2.90019	59	0.064698	1.57199
18457_24716_11294_2987.v3dpbd	1.96923	0.00236839	1.43088	1.66667	0.00405914	4.95563	45	0.033285	2.11359
18463_20003_8986_6135.v3dpbd	1.20889	0.00249309	0.6667	1.13636	0.0088111	1.0522	23	0.00495221	3.14156
18868_11409_4399_6403.v3dpbd	2.53793	0.00366045	1.41956	2.6	0.00894389	3.8213	151	0.145395	0.704016
18464_9939_12553_5563.v3dpbd	1.31959	0.00329638	0.905284	1.57143	0.00590784	1.63468	14	0.0176342	4.99445
18469_7537_19212_5108.v3dpbd	1.40933	0.00188583	0.465645	1.30769	0.0122534	1.17804	43	0.035458	1.69708
18457_12515_19302_3962.v3dpbd	1.81443	0.00359111	0.986284	1.625	0.00438282	3.00808	61	0.0445974	1.54144
18868_15158_16995_4757.v3dpbd	1.84071	0.000577251	1.68096	1.8	0.00152835	2.94478	85	0.0178986	1.0851
18454_14230_12608_5718.v3dpbd	2.30928	0.00780765	3.07761	2	0.00688581	4.44141	83	0.109677	1.20346
18455_25944_12956_3664.v3dpbd	2.76543	0.00288865	3.47437	1.33333	0.00580322	11.7634	111	0.0528084	0.949275
18464_22324_12272_4092.v3dpbd	1.58025	0.00133499	0.739913	1.44444	0.00279312	2.23472	32	0.00896437	2.30959
18465_11349_11115_3562.v3dpbd	1.97938	0.00127168	0.794965	1.4	0.00408896	3.44789	72	0.029452	1.28867
18868_22238_17328_7311.v3dpbd	2.80412	0.00159607	1.22606	2.66667	0.0029547	3.22696	155	0.0518452	0.677252
18867_20829_6321_6078.v3dpbd	1.97902	0.00299371	1.18586	2	0.00580599	2.79792	84	0.151671	1.16654
17788_16638_3666_5769.v3dpbd	2.09655	0.0019216	1.3684	1.57143	0.00499474	4.31371	125	0.0946245	0.842136
18452_10319_17464_4003.v3dpbd	1.9823	0.00221304	1.0774	1.5	0.00350923	3.83487	97	0.0488463	1.03111
18867_29402_7719_4319.v3dpbd	1.96809	0.00294973	1.25239	1.625	0.00656472	3.24092	106	0.204181	1.00741
18867_26312_6147_4759.v3dpbd	2.11392	0.00290497	1.44045	1.75	0.00543821	3.50148	132	0.117746	0.794491
18453_24150_10573_1634.v3dpbd	1.43448	0.00269381	1.71791	1.42857	0.0041325	3.47504	36	0.0688254	2.61174
17545_21088_36939_3225.v3dpbd	1.49416	0.00204224	1.94413	1.26667	0.00482827	2.57119	26.2	0.0282537	0.738238
[truncated: 804 more rows]

## Sheet: brain_metada
Animal ID	Image ID	Modality	Research lab	Resolution_XY (𝜇𝑚)	Resolution_Z (𝜇𝑚)	Dimension_X	Dimension_Y	Dimension_Z	Registered	Has auto-detected neurite	Genotype	Public downloadable link	BIL_path (whole brain)	technique	species	#soma identified	#auto-traced	#full-morphology	Morphometry on the BIL server	Has reference channel
[truncated: 38 more rows]

[truncated: 6 more sheets: brain_params, tracing_stats_app2, tracing_stats_gps, tracing_stats_app1, tracing_stats_bigneuron, tracing_stats_psf]
